# Supplementary material for: Bridging the gap: A systematic review of intraoperative electrocochleography during cochlear implantation and preservation of residual hearing
Source: PLoS One. 2025 May 13;20(5):e0323493. doi: 10.1371/journal.pone.0323493 (PMC12074592; doi:10.1371/journal.pone.0323493)
Supplement: S1 Data — (XLSX) [file pone.0323493.s002.xlsx]

## Sheet: Sheet1
Column1	PMID	Title	Authors	Publication Year	DOI	Exclude or Include	Why	Who Extracted Data
1	37306464	A State-of-the-Art Method for Preserving Residual Hearing During Cochlear Implant Surgery	Dietz A, Linder P, Iso-Mustajärvi M.	2023	10.3791/64021	Exclude	Study design	DG/JM
2	36395515	Monitoring Cochlear Health With Intracochlear Electrocochleography During Cochlear Implantation: Findings From an International Clinical Investigation	O'Leary S, Mylanus E, Venail F, Lenarz T, Birman C, Di Lella F, Roland JT Jr, Gantz B, Beynon A, Sicard M, Buechner A, Lai WK, Boccio C, Choudhury B, Tejani VD, Plant K, English R, Arts R, Bester C.	2023	10.1097/AUD.0000000000001288	Exclude	Study design	DG/JM
3	36343533	Single-incision cochlear implantation and hearing evaluation in piglets and minipigs	Yildiz E, Gerlitz M, Gadenstaetter AJ, Landegger LD, Nieratschker M, Schum D, Schmied M, Haase A, Kanz F, Kramer AM, Glueckert R, Staecker H, Honeder C, Arnoldner C.	2022	10.1016/j.heares.2022.108644	Exclude	Study not in humans	DG/JM
4	35970166	Relationship Between Intraoperative Electrocochleography Responses and Immediate Postoperative Bone Conduction Thresholds in Cochlear Implantation	Saoji AA, Graham MK, Adkins WJ, Nassiri AM, Neff BA, Carlson ML, Driscoll CLW.	2022	10.1097/MAO.0000000000003620	Include		DG/JM
5	35861647	Can Electrocochleography Help Preserve Hearing After Cochlear Implantation With Full Electrode Insertion?	Harris MS, Koka K, Riggs WJ, Saleh S, Holder JT, Dwyer RT, Prentiss S, Lefler S, Kozlowski K, Hiss MM, Ortmann AJ, Nelson-Bakkum E, Büchner A, Salcher R, Harvey SA, Hoffer ME, Bohorquez JE, Alzhrani F, Alshihri R, Fida A, Danner CJ, Friedland DR, Seidman MD, Lenarz T, Telischi FF, Labadie RF, Buchman CA, Adunka OF.	2022	10.1097/MAO.0000000000003588	Include		DG/JM
6	35452461	Clinical experiences with intraoperative electrocochleography in cochlear implant recipients and its potential to reduce insertion trauma and improve postoperative hearing preservation	Buechner A, Bardt M, Haumann S, Geissler G, Salcher R, Lenarz T.	2022	10.1371/journal.pone.0266077	Include		DG/JM
7	35170555	Early Hearing Preservation Outcomes Following Cochlear Implantation With New Slim Lateral Wall Electrode Using Electrocochleography	Walia A, Shew MA, Ettyreddy A, Lefler SM, Jiramongkolchai P, Wick CC, Durakovic N, Buchman CA, Herzog JA.	2022	10.1097/MAO.0000000000003475	Exclude	Study design	DG/JM
8	35048175	Increasing the reliability of real-time electrocochleography during cochlear implantation: a standardized guideline	Schuerch K, Waser M, Mantokoudis G, Anschuetz L, Caversaccio M, Wimmer W, Weder S.	2022	10.1007/s00405-021-07204-7	Exclude	Study not in humans,Study design	DG/JM
9	34886884	Evaluating cochlear insertion trauma and hearing preservation after cochlear implantation (CIPRES): a study protocol for a randomized single-blind controlled trial	Jwair S, Boerboom RA, Versnel H, Stokroos RJ, Thomeer HGXM.	2021	10.1186/s13063-021-05878-2	Exclude	Study design	DG/JM
10	34739427	Relationship Between Intraoperative Electrocochleography and Hearing Preservation	Lenarz T, Buechner A, Gantz B, Hansen M, Tejani VD, Labadie R, O'Connell B, Buchman CA, Valenzuela CV, Adunka OF, Harris MS, Riggs WJ, Fitzpatrick D, Koka K.	2022	10.1097/MAO.0000000000003403	Include		DG/JM
11	34600798	Electrocochleography triggered intervention successfully preserves residual hearing during cochlear implantation: Results of a randomised clinical trial	Bester C, Collins A, Razmovski T, Weder S, Briggs RJ, Wei B, Zakaria AF, Gerard JM, Mitchell-Innes A, Tykocinski M, Kennedy R, Iseli C, Dahm M, Ellul S, O'Leary S.	2022	10.1016/j.heares.2021.108353	Include		DG/JM
12	34369444	Digital Live Imaging of Intraoperative Electrocochleography - First Description of Feasibility and Hearing Preservation During Cochlear Implantation	Arweiler-Harbeck D, D'heygere V, Meyer M, Hans S, Waschkies L, Lang S, Anton K, Hessel H, Schneider A, Heiler T, Höing B.	2021	10.1097/MAO.0000000000003256	Exclude	Study design	DG/JM
13	34354014	Advances in hearing preservation in cochlear implant surgery	Tarabichi O, Jensen M, Hansen MR.	2021	10.1097/MOO.0000000000000742	Exclude	Not using eclectrocochleography tool, Study design	DG/JM
14	34216149	Hearing Preservation After Cochlear Reimplantation Using Electrocochleography: A Case Report	Walia A, Shew MA, Ortmann AJ, Buchman CA, Herzog JA.	2021	10.1002/lary.29734	Exclude	Study design	DG/JM
15	33710919	Simultaneous Intra- and Extracochlear Electrocochleography During Cochlear Implantation to Enhance Response Interpretation	Sijgers L, Pfiffner F, Grosse J, Dillier N, Koka K, Röösli C, Huber A, Dalbert A.	2021	10.1177/2331216521990594	Include		DG/JM
16	33538936	Residual Hair Cell Responses in Electric-Acoustic Stimulation Cochlear Implant Users with Complete Loss of Acoustic Hearing After Implantation	Tejani VD, Kim JS, Oleson JJ, Abbas PJ, Brown CJ, Hansen MR, Gantz BJ.	2021	10.1007/s10162-021-00785-4	Exclude	Study design	DG/JM
17	33347054	Clinical Utility of Intraoperative Electrocochleography (ECochG) During Cochlear Implantation: A Systematic Review and Quantitative Analysis	Yin LX, Barnes JH, Saoji AA, Carlson ML.	2021	10.1097/MAO.0000000000002996	Exclude	Study design	DG/JM
18	33136631	Toward a Better Understanding of Electrocochleography: Analysis of Real-Time Recordings	Weder S, Bester C, Collins A, Shaul C, Briggs RJ, O'Leary S.	2020	10.1097/AUD.0000000000000871	Include		DG/JM
19	33039317	Cochlear implantation in an animal model documents cochlear damage at the tip of the implant	Andrade JSC, Baumhoff P, Cruz OLM, Lenarz T, Kral A.	2022	10.1016/j.bjorl.2020.07.017	Exclude	Study not in humans	DG/JM
20	32993065	Electrocochleography in Cochlear Implant Users with Residual Acoustic Hearing: A Systematic Review	Kim JS.	2020	10.3390/ijerph17197043	Exclude	Study design	DG/JM
21	32925842	Intraoperative Observational Real-time Electrocochleography as a Predictor of Hearing Loss After Cochlear Implantation: 3 and 12 Month Outcomes	O'Leary S, Briggs R, Gerard JM, Iseli C, Wei BPC, Tari S, Rousset A, Bester C.	2020	10.1097/MAO.0000000000002773	Include		DG/JM
22	32569147	Hearing Preservation With a New Atraumatic Lateral Wall Electrode	Lenarz T, Buechner A, Lesinski-Schiedat A, Timm M, Salcher R.	2020	10.1097/MAO.0000000000002714	Exclude	Study design	DG/JM
23	32420718	Electrocochleography and Cochlear Implantation: A Systematic Review	Trecca EMC, Riggs WJ, Mattingly JK, Hiss MM, Cassano M, Adunka OF.	2020	10.1097/MAO.0000000000002694	Exclude	Study design	DG/JM
24	31846910	Cochlear Microphonics in Hearing Preservation Cochlear Implantees	Lorens A, Walkowiak A, Polak M, Kowalczuk A, Furmanek M, Skarzynski H, Obrycka A.	2019	10.5152/iao.2019.6334	Exclude	Study design	DG/JM
25	31834213	Correlation Between Electrocochleographic Changes During Surgery and Hearing Outcome in Cochlear Implant Recipients: A Case Report and Systematic Review of the Literature	Dalbert A, Rohner P, Roosli C, Veraguth D, Huber A, Pfiffner F.	2020	10.1097/MAO.0000000000002506	Exclude	Study design	DG/JM
26	31225820	Intraoperative Intracochlear Electrocochleography and Residual Hearing Preservation Outcomes When Using Two Types of Slim Electrode Arrays in Cochlear Implantation	Ramos-Macias A, O'Leary S, Ramos-deMiguel A, Bester C, Falcon-González JC.	2019	10.1097/MAO.0000000000002212	Exclude	Out of time-scope	DG/JM
27	30909815	Monitoring of the Inner Ear Function During and After Cochlear Implant Insertion Using Electrocochleography	Haumann S, Imsiecke M, Bauernfeind G, Büchner A, Helmstaedter V, Lenarz T, Salcher RB.	2019	10.1177/2331216519833567	Exclude	No discussion/quantification of hearing preservation/loss	DG/JM
28	30665078	An improved method of obtaining electrocochleography recordings from Nucleus Hybrid cochlear implant users	Tejani VD, Abbas PJ, Brown CJ, Woo J.	2019	10.1016/j.heares.2019.01.002	Exclude	No discussion/quantification of hearing preservation/loss	DG/JM
29	30393003	Postoperative Electrocochleography from Hybrid Cochlear Implant users: An Alternative Analysis Procedure	Kim JS, Tejani VD, Abbas PJ, Brown CJ.	2018	10.1016/j.heares.2018.10.016	Exclude	Out of time-scope	DG/JM
30	30335669	Intracochlear Electrocochleography: Response Patterns During Cochlear Implantation and Hearing Preservation	Giardina CK, Brown KD, Adunka OF, Buchman CA, Hutson KA, Pillsbury HC, Fitzpatrick DC.	2019	10.1097/AUD.0000000000000659	Exclude	Out of time-scope	DG/JM
31	30242206	In Vivo Electrocochleography in Hybrid Cochlear Implant Users Implicates TMPRSS3 in Spiral Ganglion Function	Shearer AE, Tejani VD, Brown CJ, Abbas PJ, Hansen MR, Gantz BJ, Smith RJH.	2018	10.1038/s41598-018-32630-9	Exclude	Study design	DG/JM
32	30113557	Intra-Cochlear Electrocochleography During Cochear Implant Electrode Insertion Is Predictive of Final Scalar Location	Koka K, Riggs WJ, Dwyer R, Holder JT, Noble JH, Dawant BM, Ortmann A, Valenzuela CV, Mattingly JK, Harris MM, O'Connell BP, Litvak LM, Adunka OF, Buchman CA, Labadie RF.	2018	10.1097/MAO.0000000000001906	Exclude	No discussion/quantification of hearing preservation/loss	DG/JM
33	29251689	The Summating Potential Is a Reliable Marker of Electrode Position in Electrocochleography: Cochlear Implant as a Theragnostic Probe	Helmstaedter V, Lenarz T, Erfurt P, Kral A, Baumhoff P.	2018	10.1097/AUD.0000000000000526	Exclude	Study not in humans	DG/JM
34	28953607	Patterns Seen During Electrode Insertion Using Intracochlear Electrocochleography Obtained Directly Through a Cochlear Implant	Harris MS, Riggs WJ, Giardina CK, O'Connell BP, Holder JT, Dwyer RT, Koka K, Labadie RF, Fitzpatrick DC, Adunka OF.	2017	10.1097/MAO.0000000000001559	Exclude	Out of time-scope	DG/JM
35	28498265	The Effect of Systemic Steroid on Hearing Preservation After Cochlear Implantation via Round Window Approach: A Guinea Pig Model	Chang MY, Rah YC, Choi JJ, Woo SW, Hwang YJ, Eastwood H, O'Leary SJ, Lee JH.	2017	10.1097/MAO.0000000000001453	Exclude	Study not in humans	DG/JM
36	26360623	Round window electrocochleography before and after cochlear implant electrode insertion	Adunka OF, Giardina CK, Formeister EJ, Choudhury B, Buchman CA, Fitzpatrick DC.	2016	10.1002/lary.25602	Exclude	Out of time-scope	DG/JM
37	25839980	Correlation of Electrophysiological Properties and Hearing Preservation in Cochlear Implant Patients	Dalbert A, Sim JH, Gerig R, Pfiffner F, Roosli C, Huber A.	2015	10.1097/MAO.0000000000000768	Exclude	Out of time-scope	DG/JM
38	23396095	Relations between cochlear histopathology and hearing loss in experimental cochlear implantation	O'Leary SJ, Monksfield P, Kel G, Connolly T, Souter MA, Chang A, Marovic P, O'Leary JS, Richardson R, Eastwood H.	2013	10.1016/j.heares.2013.01.012	Exclude	Out of time-scope	DG/JM
39	19923810	Targeted therapy of the inner ear	Maini S, Lisnichuk H, Eastwood H, Pinder D, James D, Richardson RT, Chang A, Connolly T, Sly D, Kel G, O'Leary SJ.	2009	10.1159/000241897	Exclude	Out of time-scope	DG/JM
40		Radiological assessment of facial recess and correlation with surgical measurement in cochlear implantation	Behairy E.A.W., Hamad M.H., Shawky M., Aboshady S.R., Eldemerdash A.A.	2023	10.1186/s43163-023-00438-8	Exclude	No discussion/quantification of hearing preservation/loss	DK/JM/MM
41	37267660	Intracochlear electrocochleography findings in cochlear implant recipients with auditory neuropathy spectrum disorder	Bayri Ulukan M., Ciprut A.	2023	10.1016/j.ijporl.2023.111596	Include		DK/JM/MM
42		Cochlear implantation and audiological findings in a child with Zellweger spectrum disorder	Walia A., Birath A.L., Buchman C.A.	2023	10.1016/j.xocr.2023.100513	Exclude	Study design	DK/JM/MM
43	36423317	A Tool to Enable Intraoperative Insertion Force Measurements for Cochlear Implant Surgery	Bottcher-Rebmann G., Schell V., Budde L., Geraldine Zuniga M., Baier C., Lenarz T., Rau T.S.	2023	10.1109/TBME.2022.3224528	Exclude	No discussion/quantification of hearing preservation/loss	DK/JM/MM
44		Place Coding in the Human Cochlea	Walia A., Ortmann A.J., Lefler S., Holden T.A., Puram S.V., Herzog J.A., Buchman C.A.	2023	10.1101/2023.04.13.23288518	Exclude	Not in a peer reviewed journal	DK/JM/MM
45	36790447	Longitudinal Electrocochleography as an Objective Measure of Serial Behavioral Audiometry in Electro-Acoustic Stimulation Patients	Tejani V.D., Kim J.-S., Etler C.P., Skidmore J., Yuan Y., He S., Hansen M.R., Gantz B.J., Abbas P.J., Brown C.J.	2023	10.1097/AUD.0000000000001342	Include		DK/JM/MM
46	36600147	Cochlear Health and Cochlear-implant Function	Schvartz-Leyzac K.C., Colesa D.J., Swiderski D.L., Raphael Y., Pfingst B.E.	2023	10.1007/s10162-022-00882-y	Exclude	Study design	DK/JM/MM
47	36544024	Locus coeruleus activity improves cochlear implant performance	Glennon E., Valtcheva S., Zhu A., Wadghiri Y.Z., Svirsky M.A., Froemke R.C.	2023	10.1038/s41586-022-05554-8	Exclude	Study not in humans	DK/JM/MM
48	35894668	Summating Potential as Marker of Intracochlear Position in Bipolar Electrocochleography	Baumhoff P., Rahbar Nikoukar L., de Andrade J.S.C., Lenarz T., Kral A.	2023	10.1097/AUD.0000000000001259	Exclude	Study not in humans	DK/JM/MM
49	36207191	Animal Models of Hearing Loss after Cochlear Implantation and Electrical Stimulation	Reiss L.A.J., Kirk J., Claussen A.D., Fallon J.B.	2022	10.1016/j.heares.2022.108624	Exclude	Study not in humans	DK/JM/MM
50		Self-assessment of cochlear health by cochlear implant recipients	Mushtaq F., Soulby A., Boyle P., Nunn T., Hartley D.E.H.	2022	10.3389/fneur.2022.1042408	Exclude	Study design	DK/JM/MM
51		Objectification of intracochlear electrocochleography using machine learning	Schuerch K., Wimmer W., Dalbert A., Rummel C., Caversaccio M., Mantokoudis G., Weder S.	2022	10.3389/fneur.2022.943816	Exclude	Study design	DK/JM/MM
52	35763496	Round Window Electrocochleography to Low Frequency Tones in Pediatric Cochlear Implant Recipients with and Without Auditory Neuropathy Spectrum Disorder: Separating Hair Cell and Neural Contributions Using a Computational Model	Fontenot T.E., Giardina C.K., Brown K.D., Fitzpatrick D.C.	2022	10.1097/MAO.0000000000003568	Exclude	Study design	DK/JM/MM
53		Is Characteristic Frequency Limiting Real-Time Electrocochleography During Cochlear Implantation?	Walia A., Shew M.A., Lefler S.M., Kallogjeri D., Wick C.C., Holden T.A., Durakovic N., Ortmann A.J., Herzog J.A., Buchman C.A.	2022	10.3389/fnins.2022.915302	Include		DK/JM/MM
54		A Retrospective Evaluation to Assess Reliability of Electrophysiological Methods for Diagnosis of Hearing Loss in Infants	Mandalà M., Mazzocchin L., Ward B.K., Viberti F., Bindi I., Salerni L., Colletti G., Colletti L., Colletti V.	2022	10.3390/brainsci12070950	Exclude	Study design	DK/JM/MM
55		Longitudinal Electrocochleography as an Objective Measure of Serial Behavioral Audiometry in Electro-Acoustic Stimulation Patients	Tejani V.D., Kim J.-S., Etler C.P., Skidmore J., Yuan Y., He S., Hansen M.R., Gantz B.J., Abbas P.J., Brown C.J.	2022	10.1101/2022.06.01.22275785	Exclude	Study design	DK/JM/MM
56	35625577	Conversations in Cochlear Implantation: The Inner Ear Therapy of Today	Rauterkus G., Maxwell A.K., Kahane J.B., Lentz J.J., Arriaga M.A.	2022	10.3390/biom12050649	Exclude	Study design	DK/JM/MM
57		Case Report: Surdity on the right side in completely extracochlear (solely intravestibular) schwannoma	Patricia B., Andreas R., Wiebke L.	2022	10.1055/s-0042-1746851	Exclude	Study design	DK/JM/MM
58	34420063	Clinical, oculographic and vestibular test characteristics of Ménière’s disease	Young A.S., Nham B., Bradshaw A.P., Calic Z., Pogson J.M., Gibson W.P., Halmagyi G.M., Welgampola M.S.	2022	10.1007/s00415-021-10699-z	Exclude	No cochlear implantation	DK/JM/MM
59		In Vivo Basilar Membrane Time Delays in Humans	Polak M., Lorens A., Walkowiak A., Furmanek M., Skarzynski P.H., Skarzynski H.	2022	10.3390/brainsci12030400	Exclude	No cochlear implantation	DK/JM/MM
60	35197556	Electrocochleography and cognition are important predictors of speech perception outcomes in noise for cochlear implant recipients	Walia A., Shew M.A., Kallogjeri D., Wick C.C., Durakovic N., Lefler S.M., Ortmann A.J., Herzog J.A., Buchman C.A.	2022	10.1038/s41598-022-07175-7	Include		DK/JM/MM
61	34979455	Robotics, automation, active electrode arrays, and new devices for cochlear implantation: A contemporary review	De Seta D., Daoudi H., Torres R., Ferrary E., Sterkers O., Nguyen Y.	2022	10.1016/j.heares.2021.108425	Exclude	Study design	DK/JM/MM
62	34772884	Implications of Phase Changes in Extracochlear Electrocochleographic Recordings During Cochlear Implantation	Suntinger K., Huber A., Röösli C., Sijgers L., Veraguth D., Pfiffner F., Dalbert A.	2022	10.1097/MAO.0000000000003414	Include		DK/JM/MM
63	35052489	Novel Pathogenic Variants in PJVK, the Gene Encoding Pejvakin, in Subjects with Autosomal Recessive Non-Syndromic Hearing Impairment and Auditory Neuropathy Spectrum Disorder	Domínguez-Ruiz M., Rodríguez-Ballesteros M., Gandía M., Gómez-Rosas E., Villamar M., Scimemi P., Mancini P., Rendtorff N.D., Moreno-Pelayo M.A., Tranebjaerg L., Medà C., Santarelli R., Del Castillo I.	2022	10.3390/genes13010149	Exclude	No cochlear implantation	DK/JM/MM
64	33908410	Cochlear Synaptopathy due to Mutations in OTOF Gene May Result in Stable Mild Hearing Loss and Severe Impairment of Speech Perception	Santarelli R., Scimemi P., Costantini M., Domínguez-Ruiz M., Rodríguez-Ballesteros M., Del Castillo I.	2021	10.1097/AUD.0000000000001052	Exclude	No cochlear implantation	DK/JM/MM
65	34006544	Cochlear implantation for tinnitus in adults with bilateral hearing loss: Protocol of a randomised controlled trial	Assouly K., Smit A.L., Stegeman I., Rhebergen K.S., Van Dijk B., Stokroos R.	2021	10.1136/bmjopen-2020-043288	Exclude	Not using eclectrocochleography tool	DK/JM/MM
66		Electrocochleography in cochlear implantation: Development, applications, and future directions	Barnes J.H., Yin L.X., Saoji A.A., Carlson M.L.	2021	10.1016/j.wjorl.2020.04.006	Exclude	Study design	DK/JM/MM
67		Electrophysiology and genetic testing in the precision medicine of congenital deafness: A review	Zhan K.Y., Adunka O.F., Eshraghi A., Riggs W.J., Prentiss S.M., Yan D., Telischi F.F., Liu X., He S.	2021	10.1016/j.joto.2020.07.003	Exclude	Study design	DK/JM/MM
68	33818263	EAS-Combined electric and acoustic stimulation	Dhanasingh A., Hochmair I.	2021	10.1080/00016489.2021.1888477	Exclude	Study design	DK/JM/MM
69		A surgeon-scientist's perspective and review of cognitive-linguistic contributions to adult cochlear implant outcomes	Moberly A.C.	2020	10.1002/lio2.494	Exclude	Study design	DK/JM/MM
70		Cochlear implants and other inner ear prostheses: today and tomorrow	Reiss L.A.	2020	10.1016/j.cophys.2020.08.001	Exclude	Study design	DK/JM/MM
71	33099252	Cochlear microphonic latency predicts outer hair cell function in animal models and clinical populations	Bester C., Weder S., Collins A., Dragovic A., Brody K., Hampson A., O'Leary S.	2020	10.1016/j.heares.2020.108094	Exclude	Study not in humans	DK/JM/MM
72	32191560	Emerging approaches for restoration of hearing and vision	Kleinlogel S., Vogl C., Jeschke M., Neef J., Moser T.	2020	10.1152/physrev.00035.2019	Exclude	Study design	DK/JM/MM
73		Perspectives on human hearing loss, cochlear regeneration, and the potential for hearing restoration therapies	White P.M.	2020	10.3390/brainsci10100756	Exclude	Study design	DK/JM/MM
74	31977726	Postoperative Intracochlear Electrocochleography in Pediatric Cochlear Implant Recipients: Association to Audiometric Thresholds and Auditory Performance	Attias J., Ulanovski D., Hilly O., Greenstein T., Sokolov M., HabibAllah S., Mormer H., Raveh E.	2020	10.1097/AUD.0000000000000833	Exclude	Study design	DK/JM/MM
75	32665481	Band-Limited Chirp-Evoked Compound Action Potential in Guinea Pig: Comprehensive Neural Measure for Cochlear Implantation Monitoring	Adel Y., Tillein J., Petzold H., Weissgerber T., Baumann U.	2020	10.1097/AUD.0000000000000910	Exclude	Study not in humans	DK/JM/MM
76	32471775	Cochlear implantation after traumatic brain injury without otic capsule fracture: A case report and literature review	Lindquist N.R., Stapp M., Choi J.S., Lovin B.D., Sweeney A.D.	2020	10.1016/j.amjoto.2020.102512	Exclude	Study design	DK/JM/MM
77	32407470	For Whom Do Cochlear Implants Work Best?	Shew M., Herzog J.A., Buchman C.A.	2020	10.1001/jamaoto.2020.0678	Exclude	Study design	DK/JM/MM
78		Auditory neuropathy spectrum disorders: From diagnosis to treatment: Literature review and case reports	De Siati R.D., Rosenzweig F., Gersdorff G., Gregoire A., Rombaux P., Deggouj N.	2020	10.3390/jcm9041074	Exclude	Study design	DK/JM/MM
79	32111954	Utilizing Electrocochleography as a Microphone for Fully Implantable Cochlear Implants	Riggs W.J., Hiss M.M., Skidmore J., Varadarajan V.V., Mattingly J.K., Moberly A.C., Adunka O.F.	2020	10.1038/s41598-020-60694-z	Exclude	Study design	DK/JM/MM
80	32006967	Electric-acoustic interaction measurements in cochlear-implant users with ipsilateral residual hearing using electrocochleography	Krüger B., Büchner A., Lenarz T., Nogueira W.	2020	10.1121/10.0000577	Exclude	Study design	DK/JM/MM
81		Cochlear implantation after traumatic brain injury: A case report and literature review	Lindquist N.R., Appelbaum E.N., Placke L., Sweeney A.D.	2019	10.1177/0194599819858142	Exclude	Study design	DK/JM/MM
82	30169463	Residual Cochlear Function in Adults and Children Receiving Cochlear Implants: Correlations With Speech Perception Outcomes	Fontenot T.E., Giardina C.K., Dillon M., Rooth M.A., Teagle H.F., Park L.R., Brown K.D., Adunka O.F., Buchman C.A., Pillsbury H.C., Fitzpatrick D.C.	2019	10.1097/AUD.0000000000000630	Exclude	No discussion/quantification of hearing preservation/loss	DK/JM/MM
83	30665175	Bilateral duplication of the internal auditory canals and bilateral cochlear implant outcomes and review	Thompson M.R., Birman C.S.	2019	10.1016/j.ijporl.2019.01.015	Exclude	Study design	DK/JM/MM
84	30765092	Future of Implantable Auditory Devices	Rhodes R.M., Tsai Do B.S.	2019	10.1016/j.otc.2018.11.017	Exclude	Study design	DK/JM/MM
85	30870377	Changes of Electrocochleographic Responses During Cochlear Implantation Presented at the Annual Meeting of ADANO 2016 in Berlin	Dalbert A., Pfiffner F., Hoesli M., Meerwein C., Veraguth D., Roosli C., Huber A.	2019	10.1097/MAO.0000000000001939	Exclude	No discussion/quantification of hearing preservation/loss	DK/JM/MM
86		Optic atrophy and auditory synaptopathy as syndromal disease - A case report	Reinhardt H., Pethe W., Langer J.	2019	10.1055/s-0039-1686480	Exclude	Study design	DK/JM/MM
87		Auditory synaptopathy, auditory neuropathy, and cochlear implantation	Shearer A.E., Hansen M.R.	2019	10.1002/lio2.288	Exclude	Study design	DK/JM/MM
88	29153256	Intraoperative force and electrocochleography measurements in an animal model of cochlear implantation	Lo J., Bester C., Collins A., Newbold C., Hampson A., Chambers S., Eastwood H., O'Leary S.	2018	10.1016/j.heares.2017.11.001	Exclude	Study not in humans	DK/JM/MM
89		Assessment of cochlear function during cochlear implantation by extra- and intracochlear electrocochleography	Dalbert A., Pfiffner F., Hoesli M., Koka K., Veraguth D., Roosli C., Huber A.	2018	10.3389/fnins.2018.00018	Exclude	Out of time-scope	DK/JM/MM
90	29135872	The Role of Auditory Evoked Potentials in the Context of Cochlear Implant Provision	Hoth S., Dziemba O.C.	2017	10.1097/MAO.0000000000001480	Exclude	Study design	DK/JM/MM
91	29084395	Electrophysiological evidence of the basilar-membrane travelling wave and frequency place coding of sound in cochlear implant recipients	Campbell L., Bester C., Iseli C., Sly D., Dragovic A., Gummer A.W., O'Leary S.	2017	10.1159/000478692	Exclude	Study design	DK/JM/MM
92		Sheep as a cochlear implant model: Pilot evaluation	Kaufmann C., Tejani V., Sun D., Fredericks D., Abbas P., Hansen M.	2017	10.1177/0194599817717250	Exclude	Study not in humans	DK/JM/MM
93	28688553	Clinical role of electrocochleography in children with auditory neuropathy spectrum disorder	Fontenot T.E., Giardina C.K., Teagle H.F., Park L.R., Adunka O.F., Buchman C.A., Brown K.D., Fitzpatrick D.C.	2017	10.1016/j.ijporl.2017.05.026	Exclude	No discussion/quantification of hearing preservation/loss	DK/JM/MM
94	28498269	Real-Time Intracochlear Electrocochleography Obtained Directly Through a Cochlear Implant	Harris M.S., Riggs W.J., Koka K., Litvak L.M., Malhotra P., Moberly A.C., O'Connell B.P., Holder J., Di Lella F.A., Boccio C.M., Wanna G.B., Labadie R.F., Adunka O.F.	2017	10.1097/MAO.0000000000001425	Exclude	No discussion/quantification of hearing preservation/loss	DK/JM/MM
95		Discovering the Unexpected with the Utilization of NGS in Diagnostics of Non-syndromic hearing loss Disorders: The family case of ILDR1-dependent hearing loss Disorder	Kovac J., Klancar G., Podkraj-ek K.T., Battelino S.	2017	10.3389/fgene.2017.00095	Exclude	Study design	DK/JM/MM
96		Intra- and postoperative electrocochleography may be predictive of final electrode position and postoperative hearing preservation	O'Connell B.P., Holder J.T., Dwyer R.T., Gifford R.H., Noble J.H., Bennett M.L., Rivas A., Wanna G.B., Haynes D.S., Labadie R.F.	2017	10.3389/fnins.2017.00291	Exclude	Out of time-scope	DK/JM/MM
97	27879487	Electrocochleography in Cochlear Implant Recipients With Residual Hearing: Comparison With Audiometric Thresholds	Koka K., Saoji A.A., Litvak L.M.	2017	10.1097/AUD.0000000000000385	Exclude	Out of time-scope	DK/JM/MM
98		Intracochlear recordings of acoustically and electrically evoked potentials in nucleus hybrid L24 cochlear implant users and their relationship to speech perception	Kim J.-R., Tejani V.D., Abbas P.J., Brown C.J.	2017	10.3389/fnins.2017.00216	Exclude	Study design	DK/JM/MM
99		An objective estimation of air-bone-gap in cochlear implant recipients with residual hearing using electrocochleography	Koka K., Saoji A.A., Attias J., Litvak L.M.	2017	10.3389/fnins.2017.00210	Exclude	Out of time-scope	DK/JM/MM
100		Characterizing electrocochleography in cochlear implant recipients with residual low-frequency hearing	Bester C.W., Campbell L., Dragovic A., Collins A., O'Leary S.J.	2017	10.3389/fnins.2017.00141	Exclude	Out of time-scope	DK/JM/MM
101		Feasibility of using electrocochleography for objective estimation of electro-acoustic interactions in cochlear implant recipients with residual hearing	Koka K., Litvak L.M.	2017	10.3389/fnins.2017.00337	Exclude	No discussion/quantification of hearing preservation/loss	DK/JM/MM
102	27016406	Reply: Both mitochondrial DNA and mitonuclear gene mutations cause hearing loss through cochlear dysfunction	Santarelli R., Cama E., Scimemi P., La Morgia C., Caporali L., Valentino M.L., Liguori R., Carelli V.	2016	10.1093/brain/aww052	Exclude	Out of time-scope	DK/JM/MM
103	26945317	Assessment of Cochlear Trauma During Cochlear Implantation Using Electrocochleography and Cone Beam Computed Tomography	Dalbert A., Huber A., Veraguth D., Roosli C., Pfiffner F.	2016	10.1097/MAO.0000000000000998	Exclude	Out of time-scope	DK/JM/MM
104		Management of mastoid cavities with Vibrant Soundbridge	Gavilan J., Lassaletta L.	2016	10.1017/S0022215116003741	Exclude	Out of time-scope	DK/JM/MM
105	26209259	Auditory nerve disease and auditory neuropathy spectrum disorders	Kaga K.	2016	10.1016/j.anl.2015.06.008	Exclude	Out of time-scope	DK/JM/MM
106		The importance of electrode location in cochlear implantation	O'Connell B.P., Hunter J.B., Wanna G.B.	2016	10.1002/lio2.42	Exclude	Out of time-scope	DK/JM/MM
107	26188103	Audibility, speech perception and processing of temporal cues in ribbon synaptic disorders due to OTOF mutations	Santarelli R., del Castillo I., Cama E., Scimemi P., Starr A.	2015	10.1016/j.heares.2015.07.007	Exclude	Out of time-scope	DK/JM/MM
108		The proof of efficacy for audiological evaluation in infants	Mazzocchin L., Mandalà M., Colletti G., Colletti L., Colletti V.	2015	10.1177/0194599815593290g	Exclude	Out of time-scope	DK/JM/MM
109	25839978	Pros and Cons of Round Window Vibroplasty in Open Cavities: Audiological, Surgical, and Quality of Life Outcomes	Lassaletta L., Calvino M., Sánchez-Cuadrado I., Pérez-Mora R.M., Muñoz E., Gavilán J.	2015	10.1097/MAO.0000000000000763	Exclude	Out of time-scope	DK/JM/MM
110	27139505	The correlation between ECochG parameters and early auditory behavior after cochlear implantation in children	Stuermer K.J., Beutner D., Streicher B., Foerst A., Felsch M., Lang-Roth R., Walger M.	2015	10.3109/14992027.2016.1172392	Exclude	Out of time-scope	DK/JM/MM
111		Current indications of vibrant soundbridge: Audiological and surgical issues [otology, neuro-otology and skull base surgery]	Gavilán J., Calvino M., Sánchez-Cuadrado I., Muñoz E., Lassaletta L.	2015		Exclude	Out of time-scope	DK/JM/MM
112	25564500	OPA1-related auditory neuropathy: Site of lesion and outcome of cochlear implantation	Santarelli R., Rossi R., Scimemi P., Cama E., Valentino M.L., La Morgia C., Caporali L., Liguori R., Magnavita V., Monteleone A., Biscaro A., Arslan E., Carelli V.	2015	10.1093/brain/awu378	Exclude	Out of time-scope	DK/JM/MM
113	25473960	Cochlear response telemetry: intracochlear electrocochleography via cochlear implant neural response telemetry pilot study results	Campbell L., Kaicer A., Briggs R., O'Leary S.	2015	10.1097/MAO.0000000000000678	Exclude	Out of time-scope	DK/JM/MM
114	25259669	Intraoperative round window electrocochleography and speech perception outcomes in pediatric cochlear implant recipients	Formeister E.J., McClellan J.H., Merwin W.H., Iseli C.E., Calloway N.H., Teagle H.F., Buchman C.A., Adunka O.F., Fitzpatrick D.C.	2015	10.1097/AUD.0000000000000106	Exclude	Out of time-scope	DK/JM/MM
115	25799382	Is very early hearing assessment always reliable in selecting patients for cochlear implants? A case series study	Bovo R., Trevisi P., Ghiselli S., Benatti A., Martini A.	2015	10.1016/j.ijporl.2015.02.033	Exclude	Out of time-scope	DK/JM/MM
116	26340649	Extra-and intracochlear electrocochleography in cochlear implant recipients	Dalbert A., Pfiffner F., Röösli C., Thoele K., Sim J.H., Gerig R., Huber A.M.	2015	10.1159/000438742	Exclude	Out of time-scope	DK/JM/MM
117	25118584	Round window electrocochleography and speech perception outcomes in adult cochlear implant subjects: comparison with audiometric and biographical information	McClellan J.H., Formeister E.J., Merwin W.H., Dillon M.T., Calloway N., Iseli C., Buchman C.A., Fitzpatrick D.C., Adunka O.F.	2014	10.1097/MAO.0000000000000557	Exclude	Out of time-scope	DK/JM/MM
118	24781164	[Auditory neuropathy (auditory neuropathy spectrum disorders): the approaches to diagnostics and rehabilitation].	Tavartkiladze G.A.	2014		Exclude	Out of time-scope	DK/JM/MM
119	24317211	Round window electrocochleography just before cochlear implantation: relationship to word recognition outcomes in adults.	Fitzpatrick D.C., Campbell A.T., Choudhury B., Dillon M.P., Forgues M., Buchman C.A., Adunka O.F.	2014		Exclude	Out of time-scope	DK/JM/MM
120	23128686	Cochlear implantation in unique pediatric populations	Hang A.X., Kim G.G., Zdanski C.J.	2012	10.1097/MOO.0b013e328359eea4	Exclude	Out of time-scope	DK/JM/MM
121		Monitoring residual hearing using electrocochleography during cochlear implant array insertion	Gibson W., Sanli H.	2012	10.1111/j.1749-4486.2012.02515.x	Exclude	Out of time-scope	DK/JM/MM
122	22291043	Electrocochleography during cochlear implantation for hearing preservation	Mandalà M., Colletti L., Tonoli G., Colletti V.	2012	10.1177/0194599811435895	Exclude	Out of time-scope	DK/JM/MM
123		Sudden bilateral sensorineural deafness in a 5 years old girl with blue sclerae, keratoconus, hypermobility of the joints and hyperelasticity of the skin with a mutation in the ZNF469 gene encoding for Brittle-Cornea-Syndrome	Vietzke D., Goecke T., Distelmaier F., Lohnstein P., Kohlhase J., Lohmeier K., Karenfort M., Mayatepek E.	2012	10.1055/s-0032-1307129	Exclude	Out of time-scope	DK/JM/MM
124		Brain stem auditory evoked potentials and electrocochleographic findings in patients with idiopathic sudden sensorineural hearing loss	Habib S., Husain A., Al Drees A.M., Omar S.	2011	10.1111/j.1468-1331.2011.03551.x	Exclude	Out of time-scope	DK/JM/MM
125		ECoG during cochlear implantation for hearing preservation	Mandalà M., Colletti L., Colletti V.	2011	10.1177/0194599811416318a161	Exclude	Out of time-scope	DK/JM/MM
126		Variation in auditory neuropathy spectrum disorder: Implications for evaluation and management	Hood L.J.	2011	10.1055/s-0031-1277232	Exclude	Out of time-scope	DK/JM/MM
127	21505928	Auditory synaptopathy/neuropathy. Clinical findings and diagnosis	Walger M., Foerst A., Beutner D., Streicher B., Stürmer K., Lang-Roth R.	2011	10.1007/s00106-011-2301-4	Exclude	Out of time-scope	DK/JM/MM
128		Electrophysiological investigation in auditory implantation in children	Mandalà M., Colletti L., Colletti V.	2011	10.1016/S0165-5876(11)70159-8	Exclude	Out of time-scope	DK/JM/MM
129		Information from cochlear potentials and genetic mutations helps localize the lesion site in auditory neuropathy	Santarelli R.	2010	10.1186/gm212	Exclude	Out of time-scope	DK/JM/MM
130	20189737	Hearing threshold assessment in young children with electrocochleograpy (EcochG) and auditory brainstem responses (ABR): Experience at the University Hospital of Ferrara	Aimoni C., Ciorba A., Bovo R., Trevisi P., Busi M., Martini A.	2010	10.1016/j.anl.2010.02.002	Exclude	Out of time-scope	DK/JM/MM
131	20211117	Research at the University of Kansas	Chertoff M.E.	2010	10.3766/jaaa.21.3.1	Exclude	Out of time-scope	DK/JM/MM
132	19840424	Sweet's disease and profound, bilateral, sensorineural hearing loss	Cheng S., Da Cruz M.	2010	10.1017/S002221510999137X	Exclude	Out of time-scope	DK/JM/MM
133	19283400	Rehabilitation and outcome of severe profound deafness in a group of 16 infants affected by congenital cytomegalovirus infection	Ciorba A., Bovo R., Trevisi P., Bianchini C., Arboretti R., Martini A.	2009	10.1007/s00405-009-0944-5	Exclude	Out of time-scope	DK/JM/MM
134	19493419	Application of intraoperative round window electrocochleography for screening the patients with auditory neuropathy	Wang L.-E., Wang Z., Zhang D.-X., Cao K.-L.	2009	10.3760/cma.j.issn.0366-6999.2009.08.012	Exclude	Out of time-scope	DK/JM/MM
135	17063010	Comparison of round window and cochleostomy approaches with a prototype hearing preservation electrode	Briggs R.J.S., Tykocinski M., Xu J., Risi F., Svehla M., Cowan R., Stöver T., Erfurt P., Lenarz T.	2006	10.1159/000095613	Exclude	Out of time-scope	DK/JM/MM
136	15744155	Cochlear implantation at under 12 months: Report on 10 patients	Colletti V., Carner M., Miorelli V., Guida M., Colletti L., Fiorino F.G.	2005	10.1097/01.mlg.0000157838.61497.e7	Exclude	Out of time-scope	DK/JM/MM
137		Pre-operative testing of patients with neuropathy or dys-synchrony	Gardner-Berry K., Gibson W.R., Sanli H.	2005	10.1097/01.hj.0000286403.57307.a4	Exclude	Out of time-scope	DK/JM/MM
138		Successfull rehabilitation with cochlear implant in post-irradiation-induced hearing loss in nasopharyngeal carcinoma patient	Chua D.Y.K., Thong M.K.T., Tan H.K.K., Govil S.	2004	10.1002/cii.213	Exclude	Out of time-scope	DK/JM/MM
139		Paediatric cochlear implantation in the first and in the second year of life: A comparative study	Lesinski-Schiedat A., Illg A., Heermann R., Bertram B., Lenarz T.	2004	10.1002/cii.142	Exclude	Out of time-scope	DK/JM/MM
140		Evoked potentials and their clinical application	Mason S.M.	2004	10.1016/j.cacc.2004.12.003	Exclude	Out of time-scope	DK/JM/MM
141	14603069	Evidence for Surviving Outer Hair Cell Function in Congenitally Deaf Ears	Rea P.A., Gibson W.P.R.	2003	10.1097/00005537-200311000-00033	Exclude	Out of time-scope	DK/JM/MM
142		Auditory neuropathy	Labella T., Del Río M., Vaamonde P., Porto I., Lozano A.	2002		Exclude	Out of time-scope	DK/JM/MM
143		Auditory neuropathy/auditory dys-synchrony: New insights	Hood L.J.	2002	10.1097/01.HJ.0000292487.82469.36	Exclude	Out of time-scope	DK/JM/MM
144	11488279	Cochlear implantation in a profoundly deaf patient with MELAS syndrome [4]	Hill D., Wintersgill S., Stott L., Cadge B., Graham J.	2001	10.1136/jnnp.71.2.281	Exclude	Out of time-scope	DK/JM/MM
145	11359119	Cochlear implants in five cases of auditory neuropathy: Postoperative findings and progress	Shallop J.K., Peterson A., Facer G.W., Fabry L.B., Driscoll C.L.W.	2001		Exclude	Out of time-scope	DK/JM/MM
146		Audiologic diagnosis of infants	Arlinger S.	2000	10.1055/s-2000-13469	Exclude	Out of time-scope	DK/JM/MM
147	11078069	Abnormal positive potentials in round window electrocochleography	O'Leary S.J., Mitchell T.E., Gibson W.P., Sanli H.	2000		Exclude	Out of time-scope	DK/JM/MM
148	10682997	Neonatal screening for hearing impairment	Grote J.J.	2000	10.1016/S0140-6736(99)00393-1	Exclude	Out of time-scope	DK/JM/MM
149	11211434	Topodiagnosis of deafness: Strategy for treatment of neurofibromatosis type 2	Marangos N., Stecker M., Laszig R.	2000	10.1258/0022215001904770	Exclude	Out of time-scope	DK/JM/MM
150	9506552	Cochlear origin of hearing loss in MELAS syndrome	Sue C.M., Lipsett L.J., Crimmins D.S., Tsang C.S., Boyages S.C., Presgrave C.M., Gibson W.P.R., Byrne E., Morris J.G.L.	1998	10.1002/ana.410430313	Exclude	Out of time-scope	DK/JM/MM
151	9391575	The children cochlear implantation project in Hannover	Lehnhardt E.	1997		Exclude	Out of time-scope	DK/JM/MM
152	9391611	Keynote lecture: Objective measures	Mason S.	1997		Exclude	Out of time-scope	DK/JM/MM
153	7668760	Effects of glycerin, hyaluronic acid, and hydroxypropyl methylcellulose on the spiral ganglion of the guinea pig cochlea	Roland Jr. J.T., Magardino T.M., Go J.T., Hillman D.E.	1995		Exclude	Out of time-scope	DK/JM/MM
154	8579143	Electrocochleography in profoundly deaf children: Comparison of promontory and round window techniques	Aso S., Gibson W.P.R.	1994		Exclude	Out of time-scope	DK/JM/MM
155	8022611	Streptomycin perfusion of the labyrinth through the round window plus intravenous streptomycin	Shea Jr. J.J., Ge X.	1994		Exclude	Out of time-scope	DK/JM/MM
156	8197763	The cochlear implant in children - Indication and surgical aspects	Lehnhardt E.	1994		Exclude	Out of time-scope	DK/JM/MM
157		Promontory stimulation prior to cochlear implantation	Gordon M.	1990		Exclude	Out of time-scope	DK/JM/MM
158	2373641	Cochlear implant mini system 22 foe deafened preschool children	Lehnhardt E.	1990		Exclude	Out of time-scope	DK/JM/MM
159	2670706	Speech in children with hearing disorders: Diagnostics, treatment and rehabilitation	Sedlacek K.	1989		Exclude	Out of time-scope	DK/JM/MM
160	3397229	Cochlear implants in children: physiological considerations	Graham J.	1988	10.1016/0165-5876(88)90061-4	Exclude	Out of time-scope	DK/JM/MM
161	3692930	Electrocochleographic detection of the summation potential in patients with inner ear deafness	Hesse G.	1987		Exclude	Out of time-scope	DK/JM/MM
162		Overview of the Hannover program using the Nucleus device	Battmer R.D., Lehnhardt E., Laszig R.	1987	10.1177/00034894870960s169	Exclude	Out of time-scope	DK/JM/MM
163	3754857	Promontory test and electrocochleography in the assessment for a cochlear implant	Battmer R.D., Lehnhardt E., Laszig R.	1986		Exclude	Out of time-scope	DK/JM/MM
164		An intracochlear electrocochleography dataset-from raw data to objective analysis using deep learning	Schuerch, K; Wimmer, W; Dalbert, A; Rummel, C; Caversaccio, M; Mantokoudis, G; Gawliczek, T; Weder, S	2023	10.1038/s41597-023-02055-9	Exclude	Study design	AM/KM/JM
165		Electrocochleographic Patterns Predicting Increased Impedances and Hearing Loss after Cochlear Implantation	Bester, C; Dalbert, A; Collins, A; Razmovski, T; Gerard, JM; O'Leary, S	2023	10.1097/AUD.0000000000001319	Include		AM/KM/JM
166		Polymeric fiber sensors for insertion forces and trajectory determination of cochlear implants in hearing preservation	Gunawardena, DS; Cui, JX; Cheng, X; Vadivelu, AN; Mohammadi, A; Edbert, G; Liu, ZY; Chen, B; Oetomo, D; O'Leary, S; Tam, HY	2023	10.1016/j.bios.2022.114866	Exclude	Study not in humans	AM/KM/JM
167		Development and Characterization of an Electrocochleography-Guided Robotics-Assisted Cochlear Implant Array Insertion System	Henslee, AM; Kaufmann, CR; Andrick, MD; Reineke, PT; Tejani, VD; Hansen, MR	2022	10.1177/01945998211049210	Exclude	Study not in humans	AM/KM/JM
168		Natural course of residual hearing preservation with a slim, modiolar cochlear implant electrode array	Lee, SY; Jeon, H; Kim, Y; Choi, HY; Carandang, M; Yoo, HS; Choi, BY	2022	10.1016/j.amjoto.2022.103382	Exclude	Not using eclectrocochleography tool	AM/KM/JM
169		Acoustic component programming in children with cochlear implants using electrocochleography	Agrawal, S; Coulthurst, S; Nachman, A; Koka, K; Murray, M	2022	10.1080/14992027.2021.1917779	Exclude	No discussion/quantification of hearing preservation/loss	AM/KM/JM
170		National study of hearing preservation rates and outcomes after cochlear implantation in Ireland	Gendre, A; Quinn, S; Jones, H; Hintze, J; Simoes-Franklin, C; Walshe, P; Viani, L; Glynn, F	2022	10.1080/14670100.2022.2061102	Exclude	Not using eclectrocochleography tool	AM/KM/JM
171		Multi-Frequency Intraoperative Monitoring of Hearing Preservation during Cochlear Implantation	Skarzynski, PH; Lorens, A; Walkowiak, A; Polak, M; Skarzynski, H	2022	10.3390/life12050636	Exclude	Study design	AM/KM/JM
172		Cochlear Implant Translocation: Diagnosis, Prevention, and Clinical Implications	Munhall, CC; Noble, JH; Dawant, B; Labadie, RF	2022	10.1007/s40136-022-00434-1	Exclude	Study design	AM/KM/JM
173		Clinical perspective on hearing preservation in cochlear implantation, the University of Iowa experience	Gantz, BJ; Hansen, M; Dunn, CC	2022	10.1016/j.heares.2022.108487	Exclude	Study design	AM/KM/JM
174		Automatic analysis of cochlear response using electrocochleography signals during cochlear implant surgery	Wijewickrema, S; Bester, C; Gerard, JM; Collins, A; O'Leary, S	2022	10.1371/journal.pone.0269187	Exclude	Study design	AM/KM/JM
175		A Comparison of ECochG With the Subjective Sound Perception During Cochlear Implantation Under Local Anesthesia-A Case Series Study	Linder, P; Iso-Mustajarvi, M; Dietz, A	2022	10.1097/MAO.0000000000003504	Include		AM/KM/JM
176		Performing Intracochlear Electrocochleography during Cochlear Implantation	Schuerch, K; Waser, M; Mantokoudis, G; Anschuetz, L; Wimmer, W; Caversaccio, M; Weder, S	2022	10.3791/63153	Exclude	Study design	AM/KM/JM
177		Prevalence of Endolymphatic Hydrops in Cochlear Implant Candidates with Idiopathic Profound Sensorineural Hearing Loss	Mosimann, E; Bachinger, D; Eckhard, A; Reddiess, P; Veraguth, D; Roosli, C; Huber, A; De Vere-Tyndall, A; Winklhofer, S; Dlugaiczyk, J; Dalbert, A	2022	10.1097/MAO.0000000000003658	Exclude	Not using eclectrocochleography tool	AM/KM/JM
178		Simultaneous Intra- and Extracochlear Electrocochleography During Electrode Insertion	Dalbert, A; Sijgers, L; Grosse, J; Veraguth, D; Roosli, C; Huber, A; Pfiffner, F	2021	10.1097/AUD.0000000000000935	Include		AM/KM/JM
179		Detection of tip fold-over of the cochlear implant electrode array with transimpedance matrix (TIM) measurement	Nagy, R; Perenyi, A; Dimak, B; Csanady, M; Kiss, JG; Rovo, L	2021	10.1556/650.2021.32073	Exclude	No discussion/quantification of hearing preservation/loss	AM/KM/JM
180		Establishing Reproducibility and Correlation of Cochlear Microphonic Amplitude to Implant Electrode Position Using Intraoperative Electrocochleography and Postoperative Cone Beam Computed Tomography	Soulby, A; Connor, S; Jiang, D; Nunn, T; Boyle, P; Pai, I	2021	10.1097/AUD.0000000000001010	Exclude	Study design	AM/KM/JM
181		Multi-frequency Electrocochleography Measurements can be Used to Monitor and Optimize Electrode Placement During Cochlear Implant Surgery	Saoji, AA; Patel, NS; Carlson, ML; Neff, BA; Koka, K; Tarigoppula, VSA; Driscoll, CLW	2019	10.1097/MAO.0000000000002406	Exclude	Study design	AM/KM/JM
182		Intracochlear Electrocochleography: Influence of Scalar Position of the Cochlear Implant Electrode on Postinsertion Results	Riggs, WJ; Dwyer, RT; Holder, JT; Mattingly, JK; Ortmann, A; Noble, JH; Dawant, BM; Valenzuela, CV; O'Connell, BP; Harris, MS; Litvak, LM; Koka, K; Buchman, CA; Labadie, RF; Adunka, OF	2019	10.1097/MAO.0000000000002202	Exclude	Out of time-scope	AM/KM/JM
183		Impact of stimulus frequency and recording electrode on electrocochleography in Hybrid cochlear implant users	Tejani, VD; Carroll, RL; Abbas, PJ; Brown, CJ	2019	10.1016/j.heares.2019.107815	Exclude	Out of time-scope	AM/KM/JM
184		Response Changes During Insertion of a Cochlear Implant Using Extracochlear Electrocochleography	Giardina, CK; Khan, TE; Pulver, SH; Adunka, OF; Buchman, CA; Brown, KD; Pillsbury, HC; Fitzpatrick, DC	2018	10.1097/AUD.0000000000000571	Exclude	Out of time-scope	AM/KM/JM
185		Electrocochleographic Responses Before and After Short-Term Suprathreshold Electrical Stimulation in Human Cochlear Implant Recipients	Hoesli, M; Huber, A; Pfiffner, F; Veraguth, D; Roosli, C; Dalbert, A	2018	10.1097/MAO.0000000000001889	Exclude	Out of time-scope	AM/KM/JM
186		Intra-and Postoperative Electrocochleography May Be Predictive of Final Electrode Position and Postoperative Hearing Preservation	O'Connell, BP; Holder, JT; Dwyer, RT; Gifford, RH; Noble, JH; Bennett, ML; Rivas, A; Wanna, GB; Haynes, DS; Labadie, RF	2017	10.3389/fnins.2017.00291	Exclude	Out of time-scope	AM/KM/JM
187		Using Neural Response Telemetry to Monitor Physiological Responses to Acoustic Stimulation in Hybrid Cochlear Implant Users	Abbas, PJ; Tejani, VD; Scheperle, RA; Brown, CJ	2017	10.1097/AUD.0000000000000400	Exclude	Out of time-scope	AM/KM/JM
188		A Model-Based Approach for Separating the Cochlear Microphonic from the Auditory Nerve Neurophonic in the Ongoing Response Using Electrocochleography	Fontenot, TE; Giardina, CK; Fitzpatrick, DC	2017	10.3389/fnins.2017.00592	Exclude	Study not in humans	AM/KM/JM
189		Putative Auditory-Evoked Neurophonic Measurements Using a Novel Signal Processing Technique: A Pilot Case Study	Cook, AM; Allsop, AJ; O'Beirne, GA	2017	10.3389/fnins.2017.00472	Exclude	Out of time-scope	AM/KM/JM
190		Intraoperative Real-time Cochlear Response Telemetry Predicts Hearing Preservation in Cochlear Implantation	Campbell, L; Kaicer, A; Sly, D; Iseli, C; Wei, B; Briggs, R; O'Leary, S	2016	10.1097/MAO.0000000000000972	Exclude	Out of time-scope	AM/KM/JM
191		Extra- and Intracochlear Electrocochleography in Cochlear Implant Recipients	Dalbert, A; Pfiffner, F; Roosli, C; Thoele, K; Sim, JH; Gerig, R; Huber, AM	2015	10.1159/000438742	Exclude	Out of time-scope	AM/KM/JM
192		Round Window Electrocochleography Just Before Cochlear Implantation: Relationship to Word Recognition Outcomes in Adults	Fitzpatrick, DC; Campbell, AT; Choudhury, B; Dillon, MP; Forgues, M; Buchman, CA; Adunka, OF	2014	10.1097/MAO.0000000000000219	Exclude	Out of time-scope	AM/KM/JM
193		Electrophysiologic Consequences of Flexible Electrode Insertions in Gerbils With Noise-Induced Hearing Loss	Choudhury, B; Adunka, OF; Awan, O; Pike, JM; Buchman, CA; Fitzpatrick, DC	2014	10.1097/MAO.0b013e31829bdf2b	Exclude	Out of time-scope	AM/KM/JM
194		Intraoperative Round Window Recordings to Acoustic Stimuli From Cochlear Implant Patients	Choudhury, B; Fitzpatrick, DC; Buchman, CA; Wei, BP; Dillon, MT; He, SM; Adunka, OF	2012	10.1097/MAO.0b013e31826dbc80	Exclude	Out of time-scope	AM/KM/JM
195	36949075	An intracochlear electrocochleography dataset - from raw data to objective analysis using deep learning	Schuerch K.; Wimmer W.; Dalbert A.; Rummel C.; Caversaccio M.; Mantokoudis G.; Gawliczek T.; Weder S.	2023	10.1038/s41597-023-02055-9	Exclude	Study design	JC/MZ/ND
196		Digital otorhinolaryngology (Ear-Nose-Throat)	Lang S.; Daser A.; Kansy B.; Stähr K.; Hussain T.; Höing B.; Arweiler-Harbeck D.; Mattheis S.	2023		Exclude	Study design	JC/MZ/ND
197	36800505	Influence of Electric Frequency-to-Place Mismatches on the Early Speech Recognition Outcomes for Electric–Acoustic Stimulation Users	Dillon M.T.; Canfarotta M.W.; Buss E.; Rooth M.A.; Richter M.E.; Overton A.B.; Roth N.E.; Dillon S.M.; Raymond J.H.; Young A.; Pearson A.C.; Davis A.G.; Dedmon M.M.; Brown K.D.; O’connell B.P.	2023	10.1044/2022_AJA-21-00254	Exclude	Study design	JC/MZ/ND
198		Cochlear implant electrode impedance subcomponents as biomarker for residual hearing	Schraivogel S.; Aebischer P.; Weder S.; Caversaccio M.; Wimmer W.	2023	10.3389/fneur.2023.1183116	Exclude	Study design	JC/MZ/ND
199	36814321	One-Year Hearing Preservation and Speech Outcomes Comparing Slim Modiolar and Lateral Wall Arrays	Zhan K.Y.; Walia A.; Durakovic N.; Wick C.C.; Buchman C.A.; Shew M.A.; Herzog J.A.	2023	10.1002/ohn.273	Exclude	Not using eclectrocochleography tool	JC/MZ/ND
200	37435829	American Cochlear Implant Alliance Task Force: Recommendations for Determining Cochlear Implant Candidacy in Adults	Zeitler D.M.; Prentiss S.M.; Sydlowski S.A.; Dunn C.C.	2023	10.1002/lary.30879	Exclude	Not using eclectrocochleography tool	JC/MZ/ND
201		Robotized Cochlear Implantation under Fluoroscopy: A Preliminary Series	Mom T.; Puechmaille M.; El Yagoubi M.; Lère A.; Petersen J.-E.; Bécaud J.; Saroul N.; Gilain L.; Mirafzal S.; Chabrot P.	2023	10.3390/jcm12010211	Exclude	No discussion/quantification of hearing preservation/loss	JC/MZ/ND
202		Multi-Frequency Electrocochleography and Electrode Scan to Identify Electrode Insertion Trauma during Cochlear Implantation	Saoji A.A.; Graham M.K.; Adkins W.J.; Koka K.; Carlson M.L.; Neff B.A.; Driscoll C.L.W.; Fitzpatrick D.C.	2023	10.3390/brainsci13020330	Exclude	No discussion/quantification of hearing preservation/loss	JC/MZ/ND
203	37399343	Acute pneumolabyrinth: a rare complication after cochlear implantation in a patient with obstructive sleep apnoea on CPAP therapy	Immordino A.; Lorusso F.; Sireci F.; Dispenza F.	2023	10.1136/bcr-2022-254069	Exclude	Study design, No discussion/quantification of hearing preservation/loss	JC/MZ/ND
204		Acute effects of cochleostomy and electrode-array insertion on compound action potentials in normal-hearing guinea pigs	Jwair S.; Ramekers D.; Thomeer H.G.X.M.; Versnel H.	2023	10.3389/fnins.2023.978230	Exclude	Study not in humans	JC/MZ/ND
205	37120894	A new paradigm of hearing loss and preservation with cochlear implants: Learnings from fundamental studies and clinical research	Kirk J.R.; Smyth D.; Dueck W.F.	2023	10.1016/j.heares.2023.108769	Exclude	Study design	JC/MZ/ND
206	36964094	Intraoperative Cochlear Nerve Monitoring in Vestibular Schwannoma Microsurgery	Zhan K.Y.; Wick C.C.	2023	10.1016/j.otc.2023.02.007	Exclude	Study design	JC/MZ/ND
207	37511999	Cooling the Cochlea: Slowing Down Metabolism May Be a Way of Protecting Hearing from Surgical Trauma	Bell A.; Jedrzejczak W.W.	2023	10.3390/medicina59071187	Exclude	Study design	JC/MZ/ND
208	36871673	Structural analysis of pathogenic TMPRSS3 variants and their cochlear implantation outcomes of sensorineural hearing loss	Lee S.J.; Lee S.; Han J.H.; Choi B.Y.; Lee J.H.; Lee D.H.; Lee S.-Y.; Oh S.-H.	2023	10.1016/j.gene.2023.147335	Exclude	Not using eclectrocochleography tool	JC/MZ/ND
209		Auditory outcomes after scala vestibuli array insertion are similar to those after scala tympani insertion 1 year after cochlear implantation	Gu W.; Daoudi H.; Lahlou G.; Sterkers O.; Ferrary E.; Nguyen Y.; Mosnier I.; Torres R.	2023	10.1007/s00405-023-08107-5	Exclude	Not using eclectrocochleography tool	JC/MZ/ND
210		Investigation of inner ear drug delivery with a cochlear catheter in piglets as a representative model for human cochlear pharmacokinetics	Yildiz E.; Gadenstaetter A.J.; Gerlitz M.; Landegger L.D.; Liepins R.; Nieratschker M.; Glueckert R.; Staecker H.; Honeder C.; Arnoldner C.	2023	10.3389/fphar.2023.1062379	Exclude	Study not in humans	JC/MZ/ND
211	36732240	Noise-induced hearing disorders: Clinical and investigational tools	Le Prell C.G.; Clavier O.H.; Bao J.	2023	10.1121/10.0017002	Exclude	Study design	JC/MZ/ND
212	36509434	Hearing Preservation and Spatial Hearing Outcomes after Cochlear Implantation in Children with TMPRSS3 Mutations	Peng Z.E.; Garcia A.; Godar S.P.; Holt J.R.; Lee D.J.; Litovsky R.Y.	2023	10.1097/MAO.0000000000003747	Exclude	Not using eclectrocochleography tool	JC/MZ/ND
213	37141880	Cochlear implantation: Adverse effects on the cochlea and the vestibular organ; [Cochlea-Implantation: Unerwfünschte Auswirkungen auf Cochlea und Vestibularorgan]	Weiss N.	2023	10.1055/a-1961-5815	Exclude	Study design	JC/MZ/ND
214	37272644	Surgical Management of Endolymphatic Sac Tumor: A Systematic Review and Meta-Analysis	Gioacchini F.M.; Chiarella G.; Kaleci S.; Iannella G.; Viola P.; Pisani D.; Scarpa A.; Tulli M.; Re M.	2023	10.5152/iao.2023.22957	Exclude	Study design	JC/MZ/ND
215	36680392	Intraoperative brainstem auditory evoked potential monitoring during cerebellopontine angle surgery via retrosigmoid approach	Zhang Y.; Zhou E.; Xue X.; Chen X.	2023	10.1177/01455613221150574	Exclude	No discussion/quantification of hearing preservation/loss,Not using eclectrocochleography tool	JC/MZ/ND
216		Towards personalized and optimized fitting of cochlear implants	Van Opstal A.J.; Noordanus E.	2023	10.3389/fnins.2023.1183126	Exclude	Not using eclectrocochleography tool	JC/MZ/ND
217	36638762	Virtual cochlear implantation for personalized rehabilitation of profound hearing loss	Schurzig D.; Repp F.; Timm M.E.; Batsoulis C.; Lenarz T.; Kral A.	2023	10.1016/j.heares.2022.108687	Exclude	No discussion/quantification of hearing preservation/loss	JC/MZ/ND
218	36354508	Impact of Scala Tympani Geometry on Insertion Forces during Implantation	Hrncirik F.; Roberts I.V.; Swords C.; Christopher P.J.; Chhabu A.; Gee A.H.; Bance M.L.	2022	10.3390/bios12110999	Exclude	Not using eclectrocochleography tool	JC/MZ/ND
219	35704074	Symptoms and clinical features in patients affected by endolymphatic sac tumor: a systematic review and meta-analysis	Gioacchini F.M.; Kaleci S.; Chiarella G.; Viola P.; Pisani D.; Scarpa A.; Tulli M.; Pace A.; Iannella G.; Re M.	2022	10.1007/s00405-022-07469-6	Exclude	Study design	JC/MZ/ND
220	36224234	The effect of the surgical approach and cochlear implant electrode on the structural integrity of the cochlea in human temporal bones	Jwair S.; Versnel H.; Stokroos R.J.; Thomeer H.G.X.M.	2022	10.1038/s41598-022-21399-7	Exclude	Study not in humans	JC/MZ/ND
221	34487473	Bilateral hearing aid use is feasible in patients with well-preserved hearing who struggle to acclimate to combined electro-acoustic (hybrid) stimulation	Giuliani N.; Hansen M.R.	2022	10.1080/14992027.2021.1971312	Exclude	Study design	JC/MZ/ND
222		Real-Time Data-Driven Approach for Prediction and Correction of Electrode Array Trajectory in Cochlear Implantation	Hafeez N.; Du X.; Boulgouris N.; Begg P.; Irving R.; Coulson C.; Tourrel G.	2022	10.3390/app12136343	Exclude	No discussion/quantification of hearing preservation/loss	JC/MZ/ND
223		Understanding the Molecular Mechanism of Vestibular Schwannoma for Hearing Preservation Surgery: Otologists’ Perspective from Bedside to Bench	Hosoya M.; Wakabayashi T.; Wasano K.; Nishiyama T.; Tsuzuki N.; Oishi N.	2022	10.3390/diagnostics12051044	Exclude	Study design	JC/MZ/ND
224	35212774	Molecular aetiology of ski-slope hearing loss and audiological course of cochlear implantees	Kim Y.; Han J.H.; Yoo H.S.; Choi B.Y.	2022	10.1007/s00405-022-07317-7	Exclude	Not using eclectrocochleography tool	JC/MZ/ND
225	35213473	Prolonged Insertion Time Reduces Translocation Rate of a Precurved Electrode Array in Cochlear Implantation	Van Der Jagt A.M.A.; Briaire J.J.; Boehringer S.; Verbist B.M.; Frijns J.H.M.	2022	10.1097/MAO.0000000000003499	Exclude	Not using eclectrocochleography tool	JC/MZ/ND
226	36047695	External Validation of Cochlear Implant Screening Tools Demonstrates Modest Generalizability	Lee D.S.; Herzog J.A.; Walia A.; Firszt J.B.; Zhan K.Y.; Durakovic N.; Wick C.C.; Buchman C.A.; Shew M.A.	2022	10.1097/MAO.0000000000003678	Exclude	Not using eclectrocochleography tool	JC/MZ/ND
227		Cochlear Implant Electrode Impedance as Potential Biomarker for Residual Hearing	Wimmer W.; Sclabas L.; Caversaccio M.; Weder S.	2022	10.3389/fneur.2022.886171	Exclude	Not using eclectrocochleography tool	JC/MZ/ND
228		Suitable Electrode Choice for Robotic-Assisted Cochlear Implant Surgery: A Systematic Literature Review of Manual Electrode Insertion Adverse Events	Van de Heyning P.; Roland P.; Lassaletta L.; Agrawal S.; Atlas M.; Baumgartner W.-D.; Brown K.; Caversaccio M.; Dazert S.; Gstoettner W.; Hagen R.; Hagr A.; Jablonski G.E.; Kameswaran M.; Kuzovkov V.; Leinung M.; Li Y.; Loth A.; Magele A.; Mlynski R.; Mueller J.; Parnes L.; Radeloff A.; Raine C.; Rajan G.; Schmutzhard J.; Skarzynski H.; Skarzynski P.H.; Sprinzl G.; Staecker H.; Stöver T.; Tavora-…	2022	10.3389/fsurg.2022.823219	Exclude	Study design	JC/MZ/ND
229		Tinnitus and Hyperacusis: Facts, Theories, and Clinical Implications	Eggermont J.J.	2022	10.1016/C2021-0-00417-X	Exclude	Not using eclectrocochleography tool	JC/MZ/ND
230	35605612	Cochlear Implantation: Concept, Results Outcomes and Quality of Life; [Cochlea-Implantation: Konzept, Therapieergebnisse und Lebensqualität]	Lenarz T.; Büchner A.; Illg A.	2022	10.1055/a-1731-9321	Exclude	Not Published in English	JC/MZ/ND
231	34593687	Phantom Stimulation for Cochlear Implant Users with Residual Low-Frequency Hearing	Krüger B.; Büchner A.; Nogueira W.	2022	10.1097/AUD.0000000000001121	Exclude	Not using eclectrocochleography tool	JC/MZ/ND
232	36085908	Concept and first Implementation of an intracochlearly navigated Electrode Array for Cochlear Implantation	Scheunemann C.W.D.; Taeger J.; Brecht S.V.; Neun T.; Hagen R.; Lueth T.C.; Rak K.J.	2022	10.1109/EMBC48229.2022.9871850	Exclude	Study design	JC/MZ/ND
233		Parallels in the medicalization of people who are intersex and people who are deaf	Kirjava S.A.	2022	10.1016/j.jemep.2022.100814	Exclude	Study design	JC/MZ/ND
234	36333573	A Computational Model of a Single Auditory Nerve Fiber for Electric-Acoustic Stimulation	Kipping D.; Nogueira W.	2022	10.1007/s10162-022-00870-2	Exclude	Not using eclectrocochleography tool	JC/MZ/ND
235	35927465	Application of intentional facial nerve stimulation during cochlear implantation as an electrophysiological tool to estimate the intracochlear electrode position	Herrmann D.P.; Müller-Graff F.-T.; Kaulitz S.; Cebulla M.; Kurz A.; Hagen R.; Neun T.; Rak K.	2022	10.1038/s41598-022-17732-9	Exclude	Not using eclectrocochleography tool	JC/MZ/ND
236	35709407	The Relation of Cochlear Implant Electrode Array Type and Position on Continued Hearing Preservation	Perkins E.L.; Labadie R.F.; O'Malley M.; Bennett M.; Noble J.H.; Haynes D.S.; Gifford R.	2022	10.1097/MAO.0000000000003547	Exclude	Not using eclectrocochleography tool	JC/MZ/ND
237	35015749	Intracochlear New Fibro-Ossification and Neuronal Degeneration Following Cochlear Implant Electrode Translocation: Long-Term Histopathological Findings in Humans	Knoll R.M.; Trakimas D.R.; Wu M.J.; Lubner R.J.; Nadol J.B., Jr.; Ishiyama A.; Santos F.; Jung D.H.; Remenschneider A.K.; Kozin E.D.	2022	10.1097/MAO.0000000000003402	Exclude	Study not in humans	JC/MZ/ND
238	32883545	Late electrically-evoked compound action potentials as markers for acute micro-lesions of spiral ganglion neurons	Konerding W.; Arenberg J.G.; Kral A.; Baumhoff P.	2022	10.1016/j.heares.2020.108057	Exclude	Study not in humans	JC/MZ/ND
239		The Augmented Cochlear Implant: a Convergence of Drugs and Cochlear Implantation for the Treatment of Hearing Loss	Arambula A.; Arnoldner C.; Warnecke A.; Staecker H.	2022	10.1007/s40136-022-00426-1	Exclude	Study design	JC/MZ/ND
240	35761462	Spironolactone Ameliorates Cochlear Implant Induced Endolymphatic Hydrops	Creber N.J.; Eastwood H.T.; Hampson A.J.; Lo J.; Zhang D.; Chambers S.A.; Bester C.W.; Thorne P.R.; O'Leary S.J.	2022	10.1097/MAO.0000000000003517	Exclude	Study not in humans	JC/MZ/ND
241		Wideband Tympanometry in Adults with Severe to Profound Hearing Loss with and without Cochlear Implants	Attias J.; Shahnaz N.; Efrat C.; Westerberg B.; Lea J.; David E.; Zavdy O.; Hilly O.	2022	10.3390/app12178879	Exclude	Not using eclectrocochleography tool	JC/MZ/ND
242	34772886	Insertion Depth and Cochlear Implant Speech Recognition Outcomes: A Comparative Study of 28- and 31.5-mm Lateral Wall Arrays	Canfarotta M.W.; Dillon M.T.; Brown K.D.; Pillsbury H.C.; Dedmon M.M.; O'Connell B.P.	2022	10.1097/MAO.0000000000003416	Exclude	Not using eclectrocochleography tool	JC/MZ/ND
243	35771280	Cochlear implantation in adults and pediatrics with enlarged vestibular aqueduct: a systematic review on the surgical findings and patients’ performance	Alahmadi A.; Abdelsamad Y.; Salamah M.; Alenzi S.; Badr K.M.; Alghamdi S.; Alsanosi A.	2022	10.1007/s00405-022-07511-7	Exclude	Not using eclectrocochleography tool	JC/MZ/ND
244	35861658	Promontory Electrocochleography Recordings to Predict Speech-Perception Performance in Cochlear Implant Recipients	Walia A.; Shew M.A.; Lee D.S.; Lefler S.M.; Kallogjeri D.; Wick C.C.; Durakovic N.; Fitzpatrick D.C.; Ortmann A.J.; Herzog J.A.; Buchman C.A.	2022	10.1097/MAO.0000000000003628	Exclude	Study design	JC/MZ/ND
245	33830367	Evaluation of hearing preservation in adults with a slim perimodiolar electrode	Ludwig S.; Riemann N.; Hans S.; Christov F.; Ludwig J.M.; Saxe J.; Arweiler-Harbeck D.	2022	10.1007/s00405-021-06755-z	Exclude	Not using eclectrocochleography tool	JC/MZ/ND
246		First Study in Men Evaluating a Surgical Robotic Tool Providing Autonomous Inner Ear Access for Cochlear Implantation	Topsakal V.; Heuninck E.; Matulic M.; Tekin A.M.; Mertens G.; Van Rompaey V.; Galeazzi P.; Zoka-Assadi M.; van de Heyning P.	2022	10.3389/fneur.2022.804507	Exclude	Study design	JC/MZ/ND
247		Robot-Assisted Electrode Insertion in Cochlear Implantation Controlled by Intraoperative Electrocochleography—A Pilot Study	Gawęcki W.; Balcerowiak A.; Podlawska P.; Borowska P.; Gibasiewicz R.; Szyfter W.; Wierzbicka M.	2022	10.3390/jcm11237045	Exclude	Study design	JC/MZ/ND
248	36306607	Effects of an enhanced acoustic environment on residual hearing following chronic cochlear implantation and electrical stimulation in the partially deafened cat	Wise A.K.; Atkinson P.; Fallon J.B.	2022	10.1016/j.heares.2022.108635	Exclude	Study not in humans	JC/MZ/ND
249	35860840	Difference in cochlear length between male and female patients	Baguant A.; Cole A.; Vilotitch A.; Quatre R.; Schmerber S.	2022	10.1080/14670100.2022.2101534	Exclude	Not using eclectrocochleography tool	JC/MZ/ND
250		Objective Detection of Tinnitus Based on Electrophysiology	Fan S.; Li S.	2022	10.3390/brainsci12081086	Exclude	Study design	JC/MZ/ND
251	34689069	Electrical impedance guides electrode array in cochlear implantation using machine learning and robotic feeder	Hafeez N.; Du X.; Boulgouris N.; Begg P.; Irving R.; Coulson C.; Tourrel G.	2021	10.1016/j.heares.2021.108371	Exclude	No discussion/quantification of hearing preservation/loss	JC/MZ/ND
252		Cochlear implantation in elderly patients with residual hearing	Matin F.; Artukarslan E.-N.; Illg A.; Lesinski-Schiedat A.; Lenarz T.; Suhling M.C.	2021	10.3390/jcm10194305	Exclude	Not using eclectrocochleography tool	JC/MZ/ND
253	35609590	MicroRNA Profiling in the Perilymph of Cochlear Implant Patients: Identifying Markers that Correlate to Audiological Outcomes	Wichova H.; Shew M.; Nelson-Brantley J.; Warnecke A.; Prentiss S.; Staecker H.	2021	10.1055/s-0041-1742234	Exclude	Not using eclectrocochleography tool	JC/MZ/ND
254	34302030	Effects of in vivo repositioning of slim modiolar electrodes on electrical thresholds and speech perception	Lee S.-Y.; Kim Y.S.; Jo H.D.; Kim Y.; Carandang M.; Huh G.; Choi B.Y.	2021	10.1038/s41598-021-94668-6	Exclude	Not using eclectrocochleography tool	JC/MZ/ND
255	32632959	Light sheet microscopy of the gerbil cochlea	Hutson K.A.; Pulver S.H.; Ariel P.; Naso C.; Fitzpatrick D.C.	2021	10.1002/cne.24977	Exclude	Study not in humans	JC/MZ/ND
256	33306661	Robot-Assisted Cochlear Implant Electrode Array Insertion in Adults: A Comparative Study with Manual Insertion	Daoudi H.; Lahlou G.; Torres R.; Sterkers O.; Lefeuvre V.; Ferrary E.; Mosnier I.; Nguyen Y.	2021	10.1097/MAO.0000000000003002	Exclude	Not using eclectrocochleography tool	JC/MZ/ND
257		First-in-human intracochlear application of human stromal cell-derived extracellular vesicles	Warnecke A.; Prenzler N.; Harre J.; Köhl U.; Gärtner L.; Lenarz T.; Laner-Plamberger S.; Wietzorrek G.; Staecker H.; Lassacher T.; Hollerweger J.; Gimona M.; Rohde E.	2021	10.1002/jev2.12094	Exclude	Not using eclectrocochleography tool	JC/MZ/ND
258	33190921	Hearing preservation with a slim modiolar cochlear implant in a pediatric cohort	Jimenez J.E.; Govil N.; Shaffer A.D.; Ledonne J.C.; Chi D.H.	2021	10.1016/j.ijporl.2020.110479	Exclude	Not using eclectrocochleography tool	JC/MZ/ND
259	33885265	Screening strategies for deafness genes and functional outcomes in cochlear implant patients	Nisenbaum E.; Prentiss S.; Yan D.; Nourbakhsh A.; Smeal M.; Holcomb M.; Cejas I.; Telischi F.; Liu X.Z.	2021	10.1097/MAO.0000000000002969	Exclude	Not using eclectrocochleography tool	JC/MZ/ND
260	34019310	Intracochlear Electrocochleography and Speech Perception Scores in Cochlear Implant Recipients	Valenzuela C.V.; Lichtenhan J.T.; Lefler S.M.; Koka K.; Buchman C.A.; Ortmann A.J.	2021	10.1002/lary.29629	Include		JC/MZ/ND
261	32826506	Modiolar Proximity of Slim Modiolar Electrodes and Cochlear Duct Length: Correlation for Potential Basis of Customized Cochlear Implantation With Perimodiolar Electrodes	Lee S.-Y.; Jung Bae Y.; Carandang M.; Kim Y.; Hee Han J.; Huh G.; Song J.-J.; Koo J.-W.; Ho Lee J.; Ha Oh S.; Choi B.Y.	2021	10.1097/AUD.0000000000000920	Exclude	Study design	JC/MZ/ND
262	33774594	Systemic methylprednisolone for hearing preservation during cochlear implant surgery: A double blinded placebo-controlled trial	O'Leary S.J.; Choi J.; Brady K.; Matthews S.; Ozdowska K.B.; Payne M.; McLean T.; Rousset A.; Lo J.; Creber N.; Tari S.; Dowell R.; Briggs R.	2021	10.1016/j.heares.2021.108224	Exclude	Not using eclectrocochleography tool	JC/MZ/ND
263		Recent and future developments in cochlear implant technology: Review of the literature	Forli F.; Lazzerini F.; Bruschini L.; Danti S.; Berrettini S.	2021	10.23736/S2724-6302.21.02379-3	Exclude	Study design	JC/MZ/ND
264	33859138	Real Time Monitoring during Cochlear Implantation: Increasing the Accuracy of Predicting Residual Hearing Outcomes	Weder S.; Bester C.; Collins A.; Shaul C.; Briggs R.J.; O'Leary S.	2021	10.1097/MAO.0000000000003177	Include		JC/MZ/ND
265	33369942	Relationship between Electrocochleography, Angular Insertion Depth, and Cochlear Implant Speech Perception Outcomes	Canfarotta M.W.; O'Connell B.P.; Giardina C.K.; Buss E.; Brown K.D.; Dillon M.T.; Rooth M.A.; Pillsbury H.C.; Buchman C.A.; Adunka O.F.; Fitzpatrick D.C.	2021	10.1097/AUD.0000000000000985	Exclude	Study design	JC/MZ/ND
266	32769433	Do Impedance Changes Correlate with a Delayed Hearing Loss after Hybrid L24 Implantation?	Konrad S.; Framke T.; Kludt E.; Büchner A.; Lenarz T.; Paasche G.	2021	10.1097/AUD.0000000000000914	Exclude	Not using eclectrocochleography tool	JC/MZ/ND
267		Correlation between speech perception outcomes after cochlear implantation and postoperative acoustic and electric hearing thresholds	Rüegg U.; Dalbert A.; Veraguth D.; Röösli C.; Huber A.; Pfiffner F.	2021	10.3390/jcm10020324	Exclude	No discussion/quantification of hearing preservation/loss	JC/MZ/ND
268		Fluctuation in electrical hearing in a Morbus Meniere’s patient	Hast A.; Meßbacher M.-E.; Liebscher T.; Hornung J.; Hoppe U.	2021	10.1002/ccr3.4411	Exclude	Study design	JC/MZ/ND
269	33588627	Incidence of Complete Insertion in Cochlear Implant Recipients of Long Lateral Wall Arrays	Canfarotta M.W.; Dillon M.T.; Brown K.D.; Pillsbury H.C.; Dedmon M.M.; O’Connell B.P.	2021	10.1177/0194599820987456	Exclude	Not using eclectrocochleography tool	JC/MZ/ND
270	34628843	The application progress of cone beam computed tomography in cochlear implantation; [锥形束计算机断层扫描在人工耳蜗植入相关领域的应用进展]		2021	10.13201/j.issn.2096-7993.2021.09.018	Exclude	Study design	JC/MZ/ND
271	34148026	Detection of “tip fold-over” of the cochlear implant electrode array with transimpedance matrix (TIM) measurement; [Az elektródasor visszatekeredésének kimutatása transzimpedanciamátrix (TIM)-vizsgálattal cochlearis implantátumban]	Nagy R.; Perényi Á.; Dimák B.; Csanády M.; Kiss J.G.; Rovó L.	2021	10.1556/650.2021.32073	Exclude	Not Published in English	JC/MZ/ND
272	33794619	The value of genetic diagnosis of deafness in evaluating the prognosis of cochlear implantation; [聋病基因诊断在评估人工耳蜗植入术预后中的价值]		2021	10.13201/j.issn.2096-7993.2021.03.020	Exclude	Not Published in English	JC/MZ/ND
273	32804575	Evolving Criteria for Adult and Pediatric Cochlear Implantation	Varadarajan V.V.; Sydlowski S.A.; Li M.M.; Anne S.; Adunka O.F.	2021	10.1177/0145561320947258	Exclude	Study design	JC/MZ/ND
274	33661236	A Novel Capacitive Cochlear Implant Electrode Array Sensing System to Discriminate Failure Patterns	Hou L.; Du X.; Boulgouris N.; Coulson C.; Irving R.; Begg P.; Brett P.	2021	10.1097/MAO.0000000000003054	Exclude	Not using eclectrocochleography tool	JC/MZ/ND
275		Intraoperative monitoring of hearing preservation with ECochG in treatment of partial deafness	Skarżyński P.H.	2021	10.1201/9781003164876-3	Exclude	Study design	JC/MZ/ND
276	33159469	Scalar Translocation Comparison Between Lateral Wall and Perimodiolar Cochlear Implant Arrays - A Meta-Analysis	Jwair S.; Prins A.; Wegner I.; Stokroos R.J.; Versnel H.; Thomeer H.G.X.M.	2021	10.1002/lary.29224	Exclude	Study design	JC/MZ/ND
277		Methods of Partial Deafness Treatment	Skarżyński H.; Skarżyński P.H.	2021	10.1201/9781003164876	Exclude	Study design	JC/MZ/ND
278	32237816	Simulating intracochlear electrocochleography with a combined model of acoustic hearing and electric current spread in the cochlea	Van Gendt M.J.; Koka K.; Kalkman R.K.; Stronks H.C.; Briaire J.J.; Litvak L.; Frijns J.H.M.	2020	10.1121/10.0000948	Exclude	No discussion/quantification of hearing preservation/loss	JC/MZ/ND
279	31648626	Cochlear implantation in the era of genomic medicine	Molina-Ramirez L.P.; Bruce I.A.; Black G.C.M.	2020	10.1080/14670100.2019.1678895	Exclude	Study design	JC/MZ/ND
280	32066743	Four-point impedance as a biomarker for bleeding during cochlear implantation	Bester C.; Razmovski T.; Collins A.; Mejia O.; Foghsgaard S.; Mitchell-Innes A.; Shaul C.; Campbell L.; Eastwood H.; O’Leary S.	2020	10.1038/s41598-019-56253-w	Exclude	Not using eclectrocochleography tool	JC/MZ/ND
281	31613835	Characterizing Insertion Pressure Profiles during Cochlear Implantation: Simultaneous Fluoroscopy and Intracochlear Pressure Measurements	Gonzalez J.R.; Cass N.D.; Banakis Hartl R.M.; Peacock J.; Cass S.P.; Greene N.T.	2020	10.1097/MAO.0000000000002437	Exclude	Not using eclectrocochleography tool,Study not in humans	JC/MZ/ND
282		Inner ear conductive hearing loss and downbeat nystagmus: A clinical case report	Mamikoglu B.	2020	10.1016/j.xocr.2020.100189	Exclude	Study design	JC/MZ/ND
283	32552086	Device profile of the MED-EL Cochlear Implant System for hearing loss: overview of its safety and efficacy	Baumann U.; Stöver T.; Weißgerber T.	2020	10.1080/17434440.2020.1781614	Exclude	Study design	JC/MZ/ND
284	32097361	Pilot Evaluation of Sheep as in Vivo Model for Cochlear Implantation	Kaufmann C.R.; Tejani V.D.; Fredericks D.C.; Henslee A.M.; Sun D.Q.; Abbas P.J.; Hansen M.R.	2020	10.1097/MAO.0000000000002587	Exclude	Study not in humans	JC/MZ/ND
285	32180504	Immediate and 1-Year Outcomes with a Slim Modiolar Cochlear Implant Electrode Array	Durakovic N.; Kallogjeri D.; Wick C.C.; McJunkin J.L.; Buchman C.A.; Herzog J.	2020	10.1177/0194599820907336	Exclude	Not using eclectrocochleography tool	JC/MZ/ND
286	31884220	Psychoacoustic and electrophysiological electric-acoustic interaction effects in cochlear implant users with ipsilateral residual hearing	Imsiecke M.; Büchner A.; Lenarz T.; Nogueira W.	2020	10.1016/j.heares.2019.107873	Exclude	Not using eclectrocochleography tool	JC/MZ/ND
287	31821566	Hearing Preservation and Speech Outcomes After Cochlear Implantation in Meniere's Disease	Masood M.M.; Farquhar D.R.; Brown K.D.; Pillsbury H.C.; King E.R.; O'Connell B.P.	2020	10.1002/lary.28470	Exclude	Not using eclectrocochleography tool	JC/MZ/ND
288	32384564	Which Quality does make the Difference in Cochlear-implant Therapy?; [Welche Qualität macht den Unterschied in der Cochlea-Implantat-Versorgung?]	Stöver T.; Leinung M.; Loth A.	2020	10.1055/a-1019-9381	Exclude	Not Published in English	JC/MZ/ND
289	31789675	Physiology, clinical evidence and diagnostic relevance of sound-induced and vibration-induced vestibular stimulation	Curthoys I.S.; Dlugaiczyk J.	2020	10.1097/WCO.0000000000000770	Exclude	Study design	JC/MZ/ND
290		Bilateral Cochlear Implants or Bimodal Hearing for Children with Bilateral Sensorineural Hearing Loss	Gifford R.H.	2020	10.1007/s40136-020-00314-6	Exclude	Not using eclectrocochleography tool	JC/MZ/ND
291	32857248	A simple tool to automate the insertion process in cochlear implant surgery	Rau T.S.; Zuniga M.G.; Salcher R.; Lenarz T.	2020	10.1007/s11548-020-02243-7	Exclude	Not using eclectrocochleography tool	JC/MZ/ND
292	32408805	Implications from cochlear implant insertion for cochlear mechanics	Kaufmann-Yehezkely M.; Perez R.; Sohmer H.	2020	10.1080/14670100.2020.1757225	Exclude	Not using eclectrocochleography tool,No discussion/quantification of hearing preservation/loss	JC/MZ/ND
293	32221111	Changes in Wide-band Tympanometry Absorbance following Cochlear Implantation	Saoji A.A.; Shapiro S.B.; Finley C.C.; Koka K.; Cassis A.M.	2020	10.1097/MAO.0000000000002625	Exclude	Not using eclectrocochleography tool	JC/MZ/ND
294	32113296	Amplitude growth of intracochlear electrocochleography in cochlear implant users with residual hearing	Krüger B.; Büchner A.; Lenarz T.; Nogueira W.	2020	10.1121/10.0000744	Exclude	No discussion/quantification of hearing preservation/loss	JC/MZ/ND
295	31789806	Relations between Scalar Shift and Insertion Depth in Human Cochlear Implantation	Zelener F.; Majdani O.; Roemer A.; Lexow G.J.; Giesemann A.; Lenarz T.; Warnecke A.	2020	10.1097/MAO.0000000000002460	Exclude	Not using eclectrocochleography tool,No discussion/quantification of hearing preservation/loss	JC/MZ/ND
296	32584395	Hearing Preservation in Patients Who Undergo Labyrinthectomy and Translabyrinthine Procedures: A Case Report and Systematic Review	Reddy P.; Yan F.; Liu Y.F.; McRackan T.R.; Rizk H.G.	2020	10.1001/jamaoto.2020.1292	Exclude	Study design	JC/MZ/ND
297	31677740	Cochlear Implant	Naples J.G.; Ruckenstein M.J.	2020	10.1016/j.otc.2019.09.004	Exclude	Study design	JC/MZ/ND
298	32267799	Clinical Practice Guideline: Ménière’s Disease	Basura G.J.; Adams M.E.; Monfared A.; Schwartz S.R.; Antonelli P.J.; Burkard R.; Bush M.L.; Bykowski J.; Colandrea M.; Derebery J.; Kelly E.A.; Kerber K.A.; Koopman C.F.; Kuch A.A.; Marcolini E.; McKinnon B.J.; Ruckenstein M.J.; Valenzuela C.V.; Vosooney A.; Walsh S.A.; Nnacheta L.C.; Dhepyasuwan N.; Buchanan E.M.	2020	10.1177/0194599820909438	Exclude	Study design	JC/MZ/ND
299		Cochlear implantation in adults	Carlson M.L.	2020	10.1056/NEJMra1904407	Exclude	Study design	JC/MZ/ND
300	32736202	The role of electroneural versus electrophonic stimulation on psychoacoustic electric-acoustic masking in cochlear implant users with residual hearing	Kipping D.; Krüger B.; Nogueira W.	2020	10.1016/j.heares.2020.108036	Exclude	Not using eclectrocochleography tool	JC/MZ/ND
301	32332587	Comparison of Pure-Tone Thresholds and Cochlear Microphonics Thresholds in Pediatric Cochlear Implant Patients	Coulthurst S.; Nachman A.J.; Murray M.T.; Koka K.; Saoji A.A.	2020	10.1097/AUD.0000000000000870	Exclude	No discussion/quantification of hearing preservation/loss	JC/MZ/ND
302	32079506	Potential insertion complications with cochlear implant electrodes	Ishiyama A.; Risi F.; Boyd P.	2020	10.1080/14670100.2020.1730066	Exclude	Study design	JC/MZ/ND
303	33077822	Simpler and effective radiological evaluations for modiolar proximity of a slim modiolar cochlear implant electrode	Lee S.-Y.; Han J.H.; Carandang M.; Bae Y.J.; Choi B.Y.	2020	10.1038/s41598-020-74738-x	Exclude	Not using eclectrocochleography tool	JC/MZ/ND
304	33057396	Effects of noise on integration of acoustic and electric hearing within and across ears	Willis S.; Moore B.C.J.; Galvin J.J., III; Fu Q.-J.	2020	10.1371/journal.pone.0240752	Exclude	Not using eclectrocochleography tool	JC/MZ/ND
305	32176154	Slim Perimodiolar Arrays Are as Effective as Slim Lateral Wall Arrays for Functional Hearing Preservation after Cochlear Implantation	Woodson E.; Smeal M.; Nelson R.C.; Haberkamp T.; Sydlowski S.	2020	10.1097/MAO.0000000000002622	Exclude	Not using eclectrocochleography tool	JC/MZ/ND
306	33090055	Music perception and training for pediatric cochlear implant users	Jiam N.T.; Limb C.	2020	10.1080/17434440.2020.1841628	Exclude	Study design	JC/MZ/ND
307	31592902	Interaction between Electric and Acoustic Stimulation Influences Speech Perception in Ipsilateral EAS Users	Imsiecke M.; Krüger B.; Büchner A.; Lenarz T.; Nogueira W.	2020	10.1097/AUD.0000000000000807	Exclude	Not using eclectrocochleography tool	JC/MZ/ND
308	31946706	Integrated Force Sensor in a Cochlear Implant for Hearing Preservation Surgery	Vadivelu A.N.; Liu Z.; Gunawardena D.S.; Chen B.; Tam H.-Y.; O'Leary S.; Oetomo D.	2019	10.1109/EMBC.2019.8856549	Exclude	Study design	JC/MZ/ND
309	31823835	Clinical practice guidelines: Cochlear implants	Messersmith J.J.; Entwisle L.; Warren S.; Scott M.	2019	10.3766/jaaa.19088	Exclude	Study design	JC/MZ/ND
310		Electrocochleography	Luryi A.L.; Schutt C.A.	2019	10.1007/978-3-319-97858-1_9	Exclude	Study design	JC/MZ/ND
311	31083083	Further Evidence of the Relationship Between Cochlear Implant Electrode Positioning and Hearing Outcomes	Chakravorti S.; Noble J.H.; Gifford R.H.; Dawant B.M.; O'Connell B.P.; Wang J.; Labadie R.F.	2019	10.1097/MAO.0000000000002204	Exclude	No discussion/quantification of hearing preservation/loss	JC/MZ/ND
312	31318786	Anatomical Correlates and Surgical Considerations for Localized Therapeutic Hypothermia Application in Cochlear Implantation Surgery	Perez E.; Viziano A.; Al-Zaghal Z.; Telischi F.F.; Sangaletti R.; Jiang W.; Dietrich W.D.; King C.; Hoffer M.E.; Rajguru S.M.	2019	10.1097/MAO.0000000000002373	Exclude	Study not in humans	JC/MZ/ND
313		Review on cochlear implant electrode array tip fold-over and scalar deviation	Dhanasingh A.; Jolly C.	2019	10.1016/j.joto.2019.01.002	Exclude	Study design	JC/MZ/ND
314	31532887	A 3D Microscaffold Cochlear Electrode Array for Steroid Elution	Jang J.; Kim J.-Y.; Kim Y.C.; Kim S.; Chou N.; Lee S.; Choung Y.-H.; Kim S.; Brugger J.; Choi H.; Jang J.H.	2019	10.1002/adhm.201900379	Exclude	Study not in humans	JC/MZ/ND
315	31192901	Intracochlear Pressure Transients during Cochlear Implant Electrode Insertion: Effect of Micro-mechanical Control on Limiting Pressure Trauma	Banakis Hartl R.M.; Kaufmann C.; Hansen M.R.; Tollin D.J.	2019	10.1097/MAO.0000000000002164	Exclude	Study not in humans	JC/MZ/ND
316	30943095	Hair cell and neural contributions to the cochlear summating potential	Pappa A.K.; Hutson K.A.; Scott W.C.; David Wilson J.; Fox K.E.; Masood M.M.; Giardina C.K.; Pulver S.H.; Grana G.D.; Askew C.; Fitzpatrick D.C.	2019	10.1152/jn.00006.2019	Exclude	Study not in humans	JC/MZ/ND
317	30523828	Chronic intracochlear electrical stimulation at high charge densities results in platinum dissolution but not neural loss or functional changes in vivo	Shepherd R.K.; Carter P.M.; Enke Y.L.; Wise A.K.; Fallon J.B.	2019	10.1088/1741-2552/aaf66b	Exclude	Study not in humans	JC/MZ/ND
318	30921808	Electro-natural stimulation in partial deafness treatment of adult cochlear implant users: Long-term hearing preservation results	Skarzynski H.; Lorens A.; Dziendziel B.; Rajchel J.J.; Matusiak M.; Skarzynski P.H.	2019	10.1159/000497060	Exclude	Not using eclectrocochleography tool	JC/MZ/ND
319	31274070	Intraoperative electrically evoked compound action potential (ECAP) measurements in traditional and hearing preservation cochlear implantation	Nassiri A.M.; Yawn R.J.; Gifford R.H.; Haynes D.S.; Roberts J.B.; Gilbane M.S.; Murfee J.; Bennett M.L.	2019	10.3766/jaaa.18052	Exclude	Not using eclectrocochleography tool	JC/MZ/ND
320	30644379	Considerations and rationale for cochlear implant electrode design-past, present and future	Risi F.	2018	10.5152/iao.2018.6372	Exclude	Study design	JC/MZ/ND
321	30644381	Electrode designs for protection of the delicate cochlear structures	Downing M.	2018	10.5152/iao.2018.6461	Exclude	Not using eclectrocochleography tool	JC/MZ/ND
322	29673567	Electric-acoustic forward masking in cochlear implant users with ipsilateral residual hearing	Imsiecke M.; Krüger B.; Büchner A.; Lenarz T.; Nogueira W.	2018	10.1016/j.heares.2018.04.003	Exclude	Not using eclectrocochleography tool	JC/MZ/ND
323	29486475	Hearing Preservation with the Slim Modiolar Electrode Nucleus CI532® Cochlear Implant: A Preliminary Experience	Ramos-Macías A.; Borkoski-Barreiro S.A.; Falcón-González J.C.; Ramos-De Miguel A.	2018	10.1159/000486409	Exclude	Not using eclectrocochleography tool	JC/MZ/ND
324	30295044	Possibilities for residual hearing preservation with Nucleus CI532 Slim Modiolar electrode array: Case report	Nagy R.; Jarabin J.A.; Dimák B.; Perényi Á.; Tóth F.; Szűts V.; Jóri J.; Kiss J.G.; Rovó L.	2018	10.1556/650.2018.31113	Exclude	Study design	JC/MZ/ND
325	29912820	Hearing Preservation Outcomes after Cochlear Implantation Depending on the Angle of Insertion: Indication for Electric or Electric-Acoustic Stimulation	Helbig S.; Adel Y.; Leinung M.; Stöver T.; Baumann U.; Weissgerber T.	2018	10.1097/MAO.0000000000001862	Exclude	Not using eclectrocochleography tool	JC/MZ/ND
326	29764773	Cochlear implant electrode array from partial to full insertion in non-human primate model	Manrique-Huarte R.; Calavia D.; Gallego M.A.; Manrique M.	2018	10.5152/iao.2018.5233	Exclude	Study not in humans	JC/MZ/ND
327		Electric and Acoustic Stimulation in Cochlear Implant Recipients with Hearing Preservation	Welch C.; Dillon M.T.; Pillsbury H.C.	2018	10.1055/s-0038-1670707	Exclude	Not using eclectrocochleography tool	JC/MZ/ND
328	29346102	Impedance measures during in vitro cochlear implantation predict array positioning	Giardina C.K.; Krause E.S.; Koka K.; Fitzpatrick D.C.	2018	10.1109/TBME.2017.2764881	Exclude	Study not in humans	JC/MZ/ND
329	30199496	Cochlear Implantation With a Novel Long Straight Electrode: The Insertion Results Evaluated by Imaging and Histology in Human Temporal Bones	Sipari S.; Iso-Mustajärvi M.; Matikka H.; Tervaniemi J.; Koistinen A.; Aarnisalo A.; Sinkkonen S.T.; Löppönen H.; Dietz A.	2018	10.1097/MAO.0000000000001953	Exclude	Study not in humans	JC/MZ/ND
330	28570418	Cochlear implant electrode localization using an ultra-high resolution scan mode on conventional 64-slice and new generation 192-slice multi-detector computed tomography	Carlson M.L.; Leng S.; Diehn F.E.; Witte R.J.; Krecke K.N.; Grimes J.; Koeller K.K.; Bruesewitz M.R.; McCollough C.H.; Lane J.I.	2017	10.1097/MAO.0000000000001463	Exclude	Study not in humans	JC/MZ/ND
331		Electrophysiological measurements of peripheral vestibular function—A review of electrovestibulography	Brown D.J.; Pastras C.J.; Curthoys I.S.	2017	10.3389/fnsys.2017.00034	Exclude	Study design	JC/MZ/ND
332	28225734	Auditory Performance and Electrical Stimulation Measures in Cochlear Implant Recipients with Auditory Neuropathy Compared with Severe to Profound Sensorineural Hearing Loss	Attias J.; Greenstein T.; Peled M.; Ulanovski D.; Wohlgelernter J.; Raveh E.	2017	10.1097/AUD.0000000000000384	Include	Out of time-scope	JC/MZ/ND
333	28700398	The Role of Preoperative Steroids in Atraumatic Cochlear Implantation Surgery	Lo J.; Campbell L.; Sale P.; Chambers S.; Hampson A.; Eastwood H.; O'Leary S.	2017	10.1097/MAO.0000000000001505	Exclude	Study not in humans	JC/MZ/ND
334		Ups and downs in 75 years of electrocochleography	Eggermont J.J.	2017	10.3389/fnsys.2017.00002	Exclude	Study design	JC/MZ/ND
335		Restoring hearing with neural prostheses: Current status and future directions	Lim H.H.; Adams M.E.; Nelson P.B.; Oxenham A.J.	2017	10.1142/9789813207158_0021	Exclude	Study design	JC/MZ/ND
336		Hearing Preservation Cochlear Implantation: a Review of Audiologic Benefits, Surgical Success Rates, and Variables That Impact Success	O’Connell B.P.; Dedmon M.M.; Haynes D.S.	2017	10.1007/s40136-017-0176-y	Exclude	Study design	JC/MZ/ND
337	28353622	Hearing Preservation Outcomes for 139 Cochlear Implant Recipients Using a Thin Straight Electrode Array	Moran M.; Dowell R.C.; Iseli C.; Briggs R.J.S.	2017	10.1097/MAO.0000000000001374	Exclude	Not using eclectrocochleography tool	JC/MZ/ND
338	28432874	Delayed changes in auditory status in cochlear implant users with preserved acoustic hearing	Scheperle R.A.; Tejani V.D.; Omtvedt J.K.; Brown C.J.; Abbas P.J.; Hansen M.R.; Gantz B.J.; Oleson J.J.; Ozanne M.V.	2017	10.1016/j.heares.2017.04.005	Exclude	Not using eclectrocochleography tool	JC/MZ/ND
339	26756149	Using the implant electrode array to conduct real-Time intraoperative hearing monitoring during pediatric cochlear implantation: Preliminary experiences	Acharya A.N.; Tavora-Vieira D.; Rajan G.P.	2016	10.1097/MAO.0000000000000950	Exclude	Out of time-scope	JC/MZ/ND
340	27650193	Microsurgical resection of vestibular schwannomas: complication avoidance	Rahimpour S.; Friedman A.H.; Fukushima T.; Zomorodi A.R.	2016	10.1007/s11060-016-2260-4	Exclude	Out of time-scope	JC/MZ/ND
341	27246747	The rationale for a mid-scala electrode array	Boyle P.J.	2016	10.1016/j.anorl.2016.05.002	Exclude	Out of time-scope	JC/MZ/ND
342		The role of electrophysiological testing in pediatric cochlear implantation	Gordon K.A.	2016	10.1007/978-1-4939-2788-3_8	Exclude	Out of time-scope	JC/MZ/ND
343	26795351	Differences in perilymphatic space enhancement and adverse inflammatory reaction after intratympanic injection of two different gadolinium agents: A 9.4-T magnetic resonance imaging study	Park M.; Lee H.S.; Kim H.; Oh S.H.; Lee J.H.; Suh M.-W.	2016	10.1016/j.heares.2015.10.022	Exclude	Out of time-scope	JC/MZ/ND
344	25083598	Using a concha electrode to measure response patterns based on the amplitudes of cochlear microphonic waveforms across acoustic frequencies in normal-hearing subjects	Zhang M.	2015	10.1097/AUD.0000000000000071	Exclude	Out of time-scope	JC/MZ/ND
345	25970030	Changes in Gene Expression and Hearing Thresholds after Cochlear Implantation	Zhang H.; Stark G.; Reiss L.	2015	10.1097/MAO.0000000000000787	Exclude	Out of time-scope	JC/MZ/ND
346	26087114	Morphological correlates of hearing loss after cochlear implantation and electro-acoustic stimulation in a hearing-impaired Guinea pig model	Reiss L.A.J.; Stark G.; Nguyen-Huynh A.T.; Spear K.A.; Zhang H.; Tanaka C.; Li H.	2015	10.1016/j.heares.2015.06.007	Exclude	Out of time-scope	JC/MZ/ND
347	26054730	Differential indication of active middle ear implants; [Differenzialindikation aktiver Mittelohrimplantate]	Braun K.; Zenner H.-P.; Friese N.; Tropitzsch A.	2015	10.1007/s00106-015-0018-5	Exclude	Out of time-scope	JC/MZ/ND
348	25456089	Deep electrode insertion and sound coding in cochlear implants	Hochmair I.; Hochmair E.; Nopp P.; Waller M.; Jolly C.	2015	10.1016/j.heares.2014.10.006	Exclude	Out of time-scope	JC/MZ/ND
349	25963359	Auditory rehabilitation in rhesus macaque monkeys (Macaca mulatta) with auditory brainstem implants	Wang Z.-M.; Yang Z.-J.; Zhao F.; Wang B.; Wang X.-C.; Qu P.-R.; Liu P.-N.	2015	10.4103/0366-6999.156783	Exclude	Out of time-scope	JC/MZ/ND
350	25987505	Endolymphatic hydrops is prevalent in the first weeks following cochlear implantation	Smeds H.; Eastwood H.T.; Hampson A.J.; Sale P.; Campbell L.J.; Arhatari B.D.; Mansour S.; O'Leary S.J.	2015	10.1016/j.heares.2015.04.017	Exclude	Out of time-scope	JC/MZ/ND
351	24892369	Intracochlear electrocochleography during cochlear implantation	Calloway N.H.; Fitzpatrick D.C.; Campbell A.P.; Iseli C.; Pulver S.; Buchman C.A.; Adunka O.F.	2014	10.1097/MAO.0000000000000451	Exclude	Out of time-scope	JC/MZ/ND
352		Neurophysiologic intraoperative monitoring	Mangus B.D.; Tsai B.S.; Haynes D.S.	2014		Exclude	Out of time-scope	JC/MZ/ND
353	25083846	Viability of intraoperative auditory steady state responses during intracranial surgery	Rampp S.; Rensch L.; Simmermacher S.; Rahne T.; Strauss C.; Prell J.	2014	10.1097/WNP.0000000000000083	Exclude	Out of time-scope	JC/MZ/ND
354		Physiologic measures in otology, neurotology, and audiology	Moon I.J.; Skoe E.; Rubinstein J.T.	2014	10.1201/b17831	Exclude	Out of time-scope	JC/MZ/ND
355	24793117	Effects of the intensity of masking noise on ear canal recorded low-frequency cochlear microphonic waveforms in normal hearing subjects	Zhang M.	2014	10.1016/j.heares.2014.04.004	Exclude	Out of time-scope	JC/MZ/ND
356	25101938	Toward hearing preservation in cochlear implant surgery	Huarte R.M.; Roland J.T., Jr.	2014	10.1097/MOO.0000000000000089	Exclude	Out of time-scope	JC/MZ/ND
357	23685383	Cochlear implant in children: Rational, indications and cost/efficacy; [L'impianto codeare nel bambino: Razionale, indicazioni, costo/efficacia]	Martini A.; Bovo R.; Trevisi P.; Forli F.; Berrettini S.	2013		Exclude	Out of time-scope	JC/MZ/ND
358		Hearing Preservation Cochlear Implantation	Campbell A.P.; Dillon M.T.; Buchman C.A.; Adunka O.F.	2013	10.1007/s40136-013-0012-y	Exclude	Out of time-scope	JC/MZ/ND
359		Second ear surgery for patients with bilateral otosclerosis: Recommended or not?	Kuo C.-L.; Li A.C.-I.; Shiao A.-S.	2013		Exclude	Out of time-scope	JC/MZ/ND
360		Tinnitus: A Multidisciplinary Approach: Second Edition	Baguley D.; Andersson G.; McFerran D.; McKenna L.	2013	10.1002/9781118783009	Exclude	Out of time-scope	JC/MZ/ND
361		Brainstem auditory evoked potentials (BAEPs) and other auditory evoked potentials	Celesia G.G.	2012		Exclude	Out of time-scope	JC/MZ/ND
362	23099336	Spatial overlap of combined electroacoustic stimulation determines the electrically evoked response in the guinea pig cochlea	Stronks H.C.; Prijs V.F.; Chimona T.S.; Grolman W.; Klis S.F.L.	2012	10.1097/MAO.0b013e318271c0b6	Exclude	Out of time-scope	JC/MZ/ND
363	22251808	Preliminary results and technique for electrophysiological intra-operative monitoring of residual hearing during cochlear implantation	Harris R.; Cruise A.; Gibson W.; Bate K.; Sanli H.	2011	10.1179/146701011X12950038111657	Exclude	Out of time-scope	JC/MZ/ND
364	21615213	Intracochlear drug delivery systems	Borenstein J.T.	2011	10.1517/17425247.2011.588207	Exclude	Out of time-scope	JC/MZ/ND
365		Intraoperative neurophysiological monitoring (third edition)	Møller A.R.	2011	10.1007/978-1-4419-7436-5	Exclude	Out of time-scope	JC/MZ/ND
366	21221618	Post-operative complications after removal of sporadic vestibular schwannoma via retrosigmoid-suboccipital approach: Current diagnosis and management	Charalampakis S.; Koutsimpelas D.; Gouveris H.; Mann W.	2011	10.1007/s00405-010-1480-z	Exclude	Out of time-scope	JC/MZ/ND
367	19840841	Suppression of the acoustically evoked auditory-nerve response by electrical stimulation in the cochlea of the guinea pig	Stronks H.C.; Versnel H.; Prijs V.F.; Klis S.F.L.	2010	10.1016/j.heares.2009.10.004	Exclude	Out of time-scope	JC/MZ/ND
368	19638939	Preventing hearing damage using topical dexamethasone during reversible cochlear ischemia: An animal model	Morawski K.; Telischi F.F.; Bohorquez J.; Niemczyk K.	2009	10.1097/MAO.0b013e3181b12296	Exclude	Out of time-scope	JC/MZ/ND
369		Vestibular evoked myogenic potential: Its basics and clinical applications	Murofushi T.; Kaga K.	2009	10.1007/978-4-431-85908-6	Exclude	Out of time-scope	JC/MZ/ND
370		CNAP to predict functional cochlear nerve preservation in NF-2: Cochlear implant or auditory brainstem implant	Piccirillo E.; Guida M.; Flanagan S.; Lauda L.; Fois P.; Sanna M.	2008	10.1055/s-2008-1043753	Exclude	Out of time-scope	JC/MZ/ND
371		Concensus on vertigo; [Consenso sobre vertigem]	Menon A.D.	2000		Exclude	Out of time-scope	JC/MZ/ND
372		Advantages of the retrosigmoid approach in auditory brain stem implantation	Colletti V.; Fiorino F.G.; Carner M.; Giarbini N.; Sacchetto L.; Cumer G.	2000		Exclude	Out of time-scope	JC/MZ/ND
373	11078071	The retrosigmoid approach for auditory brainstem implantation	Colletti V.; Fiorino F.G.; Carner M.; Giarbini N.; Sacchetto L.; Cumer G.	2000		Exclude	Out of time-scope	JC/MZ/ND
374	10431897	Physiologic identification of eighth nerve subdivisions: Direct recordings with bipolar and monopolar electrodes	Nguyen B.H.; Javel E.; Levine S.C.	1999		Exclude	Out of time-scope	JC/MZ/ND
375	10048048	Technical developments in intra-operative monitoring for the preservation of cranial motor nerves and hearing in skull base surgery	Schlake H.-P.; Goldbrunner R.; Milewski C.; Siebert M.; Behr R.; Riemann R.; Helms J.; Roosen K.	1999	10.1080/01616412.1999.11740885	Exclude	Out of time-scope	JC/MZ/ND
376		Hearing preservation and restoration in CPA tumor surgery	Slattery III W.H.; Brackmann D.E.	1997	10.1097/00013414-199709000-00002	Exclude	Out of time-scope	JC/MZ/ND
377		Intraoperative monitoring	Edwards B.M.; Kileny P.R.	1996	10.1097/00020840-199610000-00013	Exclude	Out of time-scope	JC/MZ/ND
